# Supplementary material for: A computational framework for identifying cytoskeletal genes associated with age-related diseases
Source: Sci Rep. 2025 Apr 26;15:14590. doi: 10.1038/s41598-025-97363-y (PMC12033331; doi:10.1038/s41598-025-97363-y)
Supplement: Supplementary file 1 — Supplementary Information 1. [file 41598_2025_97363_MOESM1_ESM.xlsx]

## Sheet: Table S1
Table S1. The complete Cytoskeleton gene list
	MGI Gene/Marker ID	SYMBOL	Name	Chr	Qualifier	Annotated Term	Context	Proteoform	Evidence	Inferred From	Reference(s)
1	MGI:1920971	1110017D15RIK	RIKEN cDNA 1110017D15 gene	4	NA	cytoskeleton	NA	NA	IEA	KW-0206	J:60000
2	MGI:1916565	1700001L19RIK	RIKEN cDNA 1700001L19 gene	13	NA	ciliary basal body	NA	NA	ISO	A4QMS7	J:164563
3	MGI:1916575	1700012B09RIK	RIKEN cDNA 1700012B09 gene	9	NA	ciliary basal body	NA	NA	IDA	NA	J:240319
4	MGI:1916729	1700029J07RIK	RIKEN cDNA 1700029J07 gene	8	NA	centrosome	NA	NA	IBA	PTN001259376	J:265628
5	MGI:1916780	2310002L09RIK	RIKEN cDNA 2310002L09 gene	4	NA	cytoskeleton	NA	NA	IBA	PTN001150527	J:265628
6	MGI:1924217	2700049A03RIK	RIKEN cDNA 2700049A03 gene	12	NA	centriole	NA	NA	IBA	PTN001039099	J:265628
7	MGI:1918071	4921507P07RIK	RIKEN cDNA 4921507P07 gene	6	NA	centrosome	NA	NA	IBA	PTN001264849	J:265628
8	MGI:1914903	4930544G11RIK	RIKEN cDNA 4930544G11 gene	6	NA	cytoskeleton	NA	NA	IBA	PTN001530052	J:265628
9	MGI:1921727	4933427D14RIK	RIKEN cDNA 4933427D14 gene	11	NA	centriolar satellite	NA	NA	IBA	PTN001813129	J:265628
10	MGI:2443767	AAAS	achalasia, adrenocortical insufficiency, alacrimia	15	NA	centrosome	NA	NA	ISO	Q9NRG9	J:164563
11	MGI:107809	AAMP	angio-associated migratory protein	1	NA	microtubule cytoskeleton	NA	NA	ISO	Q13685	J:164563
12	MGI:99606	ABCA2	ATP-binding cassette, sub-family A (ABC1), member 2	2	NA	microtubule organizing center	NA	NA	ISO	RGD:620238	J:155856
13	MGI:97569	ABCB4	ATP-binding cassette, sub-family B (MDR/TAP), member 4	5	NA	actin cytoskeleton	NA	NA	ISO	P21439	J:164563
14	MGI:104913	ABI1	abl interactor 1	2	NA	cytoskeleton	NA	NA	IEA	KW-0206	J:60000
15	MGI:106913	ABI2	abl interactor 2	1	colocalizes_with	actin filament	NA	NA	ISO	Q9NYB9	J:164563
16	MGI:87859	ABL1	c-abl oncogene 1, non-receptor tyrosine kinase	2	NA	actin cytoskeleton	NA	NA	IDA	NA	J:75087
17	MGI:87860	ABL2	v-abl Abelson murine leukemia viral oncogene 2 (arg, Abelson-related gene)	1	NA	actin cytoskeleton	NA	NA	IDA	NA	J:73441
18	MGI:1194500	ABLIM1	actin-binding LIM protein 1	19	NA	actin cytoskeleton	NA	NA	IBA	PTN001198097	J:265628
19	MGI:2385758	ABLIM2	actin-binding LIM protein 2	5	NA	actin cytoskeleton	NA	NA	IBA	PTN001198097	J:265628
20	MGI:2442582	ABLIM3	actin binding LIM protein family, member 3	18	NA	actin cytoskeleton	NA	NA	IBA	PTN001198097	J:265628
21	MGI:2444891	ABRA	actin-binding Rho activating protein	15	NA	actin cytoskeleton	NA	NA	IDA	NA	J:116362
22	MGI:1926116	ABRAXAS2	BRISC complex subunit	7	colocalizes_with	centrosome	NA	NA	ISO	Q15018	J:164563
23	MGI:108451	ACACA	acetyl-Coenzyme A carboxylase alpha	11	NA	actin cytoskeleton	NA	NA	ISO	Q13085	J:164563
24	MGI:87868	ACADS	acyl-Coenzyme A dehydrogenase, short chain	5	NA	centrosome	NA	NA	ISO	P16219	J:164563
25	MGI:1891697	ACKR2	atypical chemokine receptor 2	9	NA	actin filament	NA	NA	ISO	O00590	J:164563
26	MGI:1914084	ACOT13	acyl-CoA thioesterase 13	13	NA	cytoskeleton	NA	NA	IEA	KW-0206	J:60000
27	MGI:87902	ACTA1	actin alpha 1, skeletal muscle	8	NA	actin cytoskeleton	NA	NA	ISO	P68133	J:164563
28	MGI:87909	ACTA2	actin alpha 2, smooth muscle, aorta	19	NA	actin cytoskeleton	is a part of stromal cell,is a part of testis	NA	IDA	NA	J:126330
29	MGI:87904	ACTB	actin, beta	5	NA	actin cytoskeleton	NA	NA	ISO	P60709	J:164563
30	MGI:2444552	ACTBL2	actin, beta-like 2	13	NA	actin filament	NA	NA	IBA	PTN002631524	J:265628
31	MGI:87905	ACTC1	actin, alpha, cardiac muscle 1	2	NA	actin filament	NA	NA	IBA	PTN000748220	J:265628
32	MGI:2685344	ACTE1	actin, epsilon 1	7	NA	dynactin complex	NA	NA	IBA	PTN000233665	J:265628
33	MGI:87906	ACTG1	actin, gamma, cytoplasmic 1	11	NA	actin cytoskeleton	is a part of ependymal cell,is a part of apical part of cell	NA	IDA	NA	J:267879
34	MGI:104589	ACTG2	actin, gamma 2, smooth muscle, enteric	6	NA	cytoskeleton	NA	NA	IEA	KW-0206	J:60000
35	MGI:1343051	ACTL7A	actin-like 7a	4	NA	cytoskeleton	NA	NA	IEA	KW-0206	J:60000
36	MGI:1343053	ACTL7B	actin-like 7b	4	NA	cytoskeleton	NA	NA	IEA	KW-0206	J:60000
37	MGI:1916731	ACTL9	actin-like 9	17	NA	cytoskeleton	NA	NA	IEA	KW-0206	J:60000
38	MGI:1917612	ACTL10	actin-like 10	2	NA	dynactin complex	NA	NA	IBA	PTN000233665	J:265628
39	MGI:1914972	ACTL11	actin-like 11	9	NA	dynactin complex	NA	NA	IBA	PTN000233665	J:265628
40	MGI:2137706	ACTN1	actinin, alpha 1	12	colocalizes_with	actin filament	NA	NA	ISO	P12814	J:164563
41	MGI:109192	ACTN2	actinin alpha 2	13	NA	cortical actin cytoskeleton	NA	NA	IBA	PTN001566526	J:265628
42	MGI:99678	ACTN3	actinin alpha 3	19	NA	cortical actin cytoskeleton	NA	NA	IBA	PTN001566526	J:265628
43	MGI:1890773	ACTN4	actinin alpha 4	7	colocalizes_with	actin cytoskeleton	NA	NA	ISO	O43707	J:164563
44	MGI:1858964	ACTR1A	ARP1 actin-related protein 1A, centractin alpha	19	NA	centriole	NA	NA	ISO	RGD:1307025	J:155856
45	MGI:1917446	ACTR1B	ARP1 actin-related protein 1B, centractin beta	1	NA	centrosome	NA	NA	ISO	P42025	J:164563
46	MGI:1913963	ACTR2	ARP2 actin-related protein 2	11	NA	actin cap	is a part of oocyte	NA	IDA	NA	J:172280 J:176957
47	MGI:1921367	ACTR3	ARP3 actin-related protein 3	1	colocalizes_with	actin filament	NA	NA	ISO	RGD:71024	J:155856
48	MGI:2661120	ACTR3B	ARP3 actin-related protein 3B	5	NA	cytoskeleton	NA	NA	IEA	KW-0206	J:60000
49	MGI:1914269	ACTR6	ARP6 actin-related protein 6	10	NA	cytoskeleton	NA	NA	IEA	KW-0206	J:60000
50	MGI:1860775	ACTR8	ARP8 actin-related protein 8	14	NA	centrosome	NA	NA	ISO	Q9H981	J:164563
51	MGI:1891654	ACTR10	ARP10 actin-related protein 10	12	NA	cytoskeleton	NA	NA	IEA	KW-0206	J:60000
52	MGI:1920610	ACTRT1	actin-related protein T1	X	NA	cytoskeleton	NA	NA	ISS	NA	J:79200
53	MGI:1920603	ACTRT2	actin-related protein T2	4	NA	cytoskeleton	NA	NA	IEA	KW-0206	J:60000
54	MGI:1923902	ACTRT3	actin related protein T3	3	NA	cytoskeleton	NA	NA	IEA	KW-0206	J:60000
55	MGI:107825	ADAM8	a disintegrin and metallopeptidase domain 8	7	NA	podosome	NA	NA	ISO	P78325	J:164563
56	MGI:1096335	ADAM17	a disintegrin and metallopeptidase domain 17	12	NA	actin cytoskeleton	NA	NA	ISO	P78536	J:164563
57	MGI:99673	ADCY5	adenylate cyclase 5	16	NA	intermediate filament cytoskeleton	NA	NA	ISO	O95622	J:164563
58	MGI:1341110	ADCY8	adenylate cyclase 8	15	colocalizes_with	actin cytoskeleton	NA	NA	ISO	RGD:2036	J:155856
59	MGI:2660854	ADCY10	adenylate cyclase 10	1	NA	cytoskeleton	NA	NA	IEA	KW-0206	J:60000
60	MGI:87918	ADD1	adducin 1 (alpha)	5	NA	cytoskeleton	NA	NA	IBA	PTN000072560	J:265628
61	MGI:87919	ADD2	adducin 2 (beta)	6	NA	cytoskeleton	NA	NA	IBA	PTN000072560	J:265628
62	MGI:1351615	ADD3	adducin 3 (gamma)	19	NA	cytoskeleton	NA	NA	IBA	PTN000072560	J:265628
63	MGI:99402	ADORA2A	adenosine A2a receptor	10	colocalizes_with	intermediate filament	NA	NA	ISO	RGD:2049	J:155856
64	MGI:1917542	AFAP1	actin filament associated protein 1	5	NA	actin cytoskeleton	NA	NA	ISO	Q8N556	J:164563
65	MGI:2147199	AFAP1L1	actin filament associated protein 1-like 1	18	NA	cytoskeleton	NA	NA	IEA	KW-0206	J:60000
66	MGI:2443254	AGBL2	ATP/GTP binding protein-like 2	2	NA	centriole	NA	NA	ISO	Q5U5Z8	J:164563
67	MGI:1918244	AGBL4	ATP/GTP binding protein-like 4	4	NA	centriole	NA	NA	ISO	Q5VU57	J:164563
68	MGI:2441745	AGBL5	ATP/GTP binding protein-like 5	5	NA	cytoskeleton	NA	NA	IEA	KW-0206	J:60000
69	MGI:87971	AHI1	Abelson helper integration site 1	10	NA	centriole	is a part of inner medullary collecting duct	NA	IDA	NA	J:152919
70	MGI:1316648	AHNAK	AHNAK nucleoprotein (desmoyokin)	19	NA	actin cytoskeleton	NA	NA	ISO	Q09666	J:164563
71	MGI:1343098	AIF1	allograft inflammatory factor 1	17	colocalizes_with	actin filament	NA	NA	IBA	PTN000039781	J:265628
72	MGI:1919598	AIF1L	allograft inflammatory factor 1-like	2	NA	actin cytoskeleton	NA	NA	ISO	Q9BQI0	J:164563
73	MGI:1341886	AJUBA	ajuba LIM protein	14	NA	cytoskeleton	NA	NA	IEA	KW-0206	J:60000
74	MGI:87977	AK1	adenylate kinase 1	2	NA	outer dense fiber	is a part of sperm	NA	IDA	NA	J:113416
75	MGI:2677491	AK5	adenylate kinase 5	3	NA	centriolar satellite	NA	NA	ISO	Q9Y6K8	J:164563
76	MGI:5510732	AK6	adenylate kinase 6	13	NA	centrosome	NA	NA	ISO	Q9Y3D8	J:164563
77	MGI:1916120	AK8	adenylate kinase 8	2	NA	axoneme	is a part of sperm	NA	IDA	NA	J:222992
78	MGI:2685104	AKAP5	A kinase (PRKA) anchor protein 5	12	NA	cytoskeleton	is a part of acinar cell,is a part of parotid gland	NA	IDA	NA	J:159250
79	MGI:2178217	AKAP9	A kinase (PRKA) anchor protein (yotiao) 9	5	NA	centrosome	NA	NA	IBA	PTN001053428	J:265628
80	MGI:1932576	AKAP12	A kinase (PRKA) anchor protein (gravin) 12	10	NA	cytoskeleton	NA	NA	IEA	KW-0206	J:60000
81	MGI:2676556	AKAP13	A kinase (PRKA) anchor protein 13	7	colocalizes_with	actin cytoskeleton	NA	NA	IBA	PTN002677811	J:265628
82	MGI:3618288	AKAP14	A kinase (PRKA) anchor protein 14	X	NA	axoneme	NA	NA	ISO	Q86UN6	J:164563
83	MGI:2140340	AKNA	AT-hook transcription factor	4	NA	centriole	NA	NA	IDA	NA	J:273640
84	MGI:87986	AKT1	thymoma viral proto-oncogene 1	12	NA	ciliary basal body	is a part of preadipocyte	NA	IDA	NA	J:153289
85	MGI:87994	ALDOA	aldolase A, fructose-bisphosphate	7	NA	actin cytoskeleton	NA	NA	ISO	P04075	J:164563
86	MGI:87995	ALDOB	aldolase B, fructose-bisphosphate	4	NA	centriolar satellite	NA	NA	ISO	P05062	J:164563
87	MGI:1934606	ALMS1	ALMS1, centrosome and basal body associated	6	NA	centriole	NA	NA	IBA	PTN000489313	J:265628
88	MGI:1098228	ALOX8	arachidonate 8-lipoxygenase	11	NA	cytoskeleton	NA	NA	ISO	O15296	J:164563
89	MGI:1918731	ALPK1	alpha-kinase 1	3	NA	centrosome	NA	NA	ISO	Q96QP1	J:164563
90	MGI:1921268	ALS2	alsin Rho guanine nucleotide exchange factor	1	NA	centrosome	NA	NA	IBA	PTN002918520	J:265628
91	MGI:2443564	AMBRA1	autophagy/beclin 1 regulator 1	2	NA	axoneme	NA	NA	IDA	NA	J:203423
92	MGI:108440	AMOT	angiomotin	X	NA	actin filament	NA	NA	ISO	Q4VCS5	J:164563
93	MGI:103574	AMPH	amphiphysin	13	NA	cytoskeleton	NA	NA	IEA	KW-0206	J:60000
94	MGI:1929722	ANAPC5	anaphase-promoting complex subunit 5	5	NA	cytoskeleton	NA	NA	IEA	KW-0206	J:60000
95	MGI:1929711	ANAPC7	anaphase promoting complex subunit 7	5	NA	cytoskeleton	NA	NA	IEA	KW-0206	J:60000
96	MGI:88022	ANG	angiogenin, ribonuclease, RNase A family, 5	14	NA	actin cytoskeleton	NA	NA	ISO	P03950	J:164563
97	MGI:104984	ANG2	angiogenin, ribonuclease A family, member 2	14	NA	actin cytoskeleton	NA	NA	ISO	P03950	J:164563
98	MGI:1201793	ANG3	angiogenin, ribonuclease A family, member 3	14	NA	actin cytoskeleton	NA	NA	ISO	P03950	J:164563
99	MGI:2656551	ANG4	angiogenin, ribonuclease A family, member 4	14	NA	actin cytoskeleton	NA	NA	ISO	P03950	J:164563
100	MGI:3528599	ANG5	angiogenin, ribonuclease A family, member 5	14	NA	actin cytoskeleton	NA	NA	ISO	P03950	J:164563
101	MGI:3528602	ANG6	angiogenin, ribonuclease A family, member 6	14	NA	actin cytoskeleton	NA	NA	ISO	P03950	J:164563
102	MGI:88024	ANK1	ankyrin 1, erythroid	8	NA	cortical cytoskeleton	is a part of erythrocyte	NA	IDA	NA	J:138919
103	MGI:88025	ANK2	ankyrin 2, brain	3	NA	cytoskeleton	NA	NA	ISO	RGD:620156	J:155856
104	MGI:88026	ANK3	ankyrin 3, epithelial	10	NA	cytoskeleton	NA	NA	IEA	KW-0206	J:60000
105	MGI:2686021	ANKFN1	ankyrin-repeat and fibronectin type III domain containing 1	11	NA	spindle	NA	NA	IBA	PTN000484755	J:265628
106	MGI:1915808	ANKRA2	ankyrin repeat, family A (RFXANK-like), 2	13	NA	cytoskeleton	NA	NA	IEA	KW-0206	J:60000
107	MGI:1922446	ANKRD7	ankyrin repeat domain 7	6	NA	centrosome	NA	NA	ISO	Q92527	J:164563
108	MGI:1925571	ANKRD23	ankyrin repeat domain 23	1	NA	actin cytoskeleton	NA	NA	ISO	Q86SG2	J:164563
109	MGI:1917887	ANKRD26	ankyrin repeat domain 26	6	NA	actin cytoskeleton	NA	NA	IDA	NA	J:130984
110	MGI:1922555	ANKRD53	ankyrin repeat domain 53	6	NA	cytoskeleton	NA	NA	IEA	KW-0206	J:60000
111	MGI:1924781	ANKS1B	ankyrin repeat and sterile alpha motif domain containing 1B	10	NA	centrosome	NA	NA	ISO	Q7Z6G8	J:164563
112	MGI:1920174	ANLN	anillin, actin binding protein	9	NA	actin cytoskeleton	NA	NA	ISO	Q9NQW6	J:73065
113	MGI:96819	ANXA1	annexin A1	19	colocalizes_with	actin filament	NA	NA	ISO	P04083	J:164563
114	MGI:88246	ANXA2	annexin A2	9	NA	stress fiber	NA	NA	ISS	NA	J:83590
115	MGI:108481	ANXA11	annexin A11	14	NA	cytoskeleton	NA	NA	IEA	KW-0206	J:60000
116	MGI:1861354	APBB1IP	amyloid beta (A4) precursor protein-binding, family B, member 1 interacting protein	2	NA	cytoskeleton	NA	NA	IEA	KW-0206	J:60000
117	MGI:108404	APBB3	amyloid beta (A4) precursor protein-binding, family B, member 3	18	NA	actin cytoskeleton	NA	NA	ISO	O95704	J:164563
118	MGI:88039	APC	APC, WNT signaling pathway regulator	18	NA	centrosome	NA	NA	ISO	P25054	J:164563
119	MGI:1346052	APC2	APC regulator of WNT signaling pathway 2	10	NA	actin filament	NA	NA	ISO	O95996	J:164563
120	MGI:88042	APEX1	apurinic/apyrimidinic endonuclease 1	14	NA	centrosome	NA	NA	ISO	P27695	J:164563
121	MGI:88057	APOE	apolipoprotein E	7	colocalizes_with	microtubule	NA	NA	ISO	RGD:2138	J:155856
122	MGI:88059	APP	amyloid beta (A4) precursor protein	16	NA	ciliary rootlet	NA	NA	IDA	NA	J:102734
123	MGI:1914134	APPBP2	amyloid beta precursor protein (cytoplasmic tail) binding protein 2	11	NA	cytoskeleton	NA	NA	IEA	KW-0206	J:60000
124	MGI:2147274	ARAP3	ArfGAP with RhoGAP domain, ankyrin repeat and PH domain 3	18	NA	cytoskeleton	NA	NA	IEA	KW-0206	J:60000
125	MGI:88067	ARC	activity regulated cytoskeletal-associated protein	15	NA	actin cytoskeleton	NA	NA	IBA	PTN000409796	J:265628
126	MGI:2139354	ARFGEF2	ADP-ribosylation factor guanine nucleotide-exchange factor 2 (brefeldin A-inhibited)	2	NA	axonemal microtubule	NA	NA	ISO	RGD:631430	J:155856
127	MGI:2159577	ARHGAP4	Rho GTPase activating protein 4	X	colocalizes_with	microtubule	NA	NA	ISO	RGD:628901	J:155856
128	MGI:1196332	ARHGAP6	Rho GTPase activating protein 6	X	NA	actin cytoskeleton	NA	NA	IDA	NA	J:80946
129	MGI:1921160	ARHGAP18	Rho GTPase activating protein 18	10	NA	cytoplasmic microtubule	NA	NA	ISO	Q8N392	J:164563
130	MGI:1918685	ARHGAP21	Rho GTPase activating protein 21	2	NA	actin cytoskeleton	NA	NA	ISO	Q5T5U3	J:164563
131	MGI:1922647	ARHGAP24	Rho GTPase activating protein 24	5	NA	cytoskeleton	NA	NA	IEA	KW-0206	J:60000
132	MGI:1918552	ARHGAP26	Rho GTPase activating protein 26	18	NA	cytoskeleton	NA	NA	IEA	KW-0206	J:60000
133	MGI:2450166	ARHGAP32	Rho GTPase activating protein 32	9	NA	actin cytoskeleton	NA	NA	IBA	PTN002696576	J:265628
134	MGI:1929494	ARHGAP35	Rho GTPase activating protein 35	7	NA	actin cytoskeleton	is a part of fibroblast	NA	IDA	NA	J:65296
135	MGI:107858	ARHGAP39	Rho GTPase activating protein 39	15	NA	cytoskeleton	NA	NA	IEA	IPR000857	J:72247
136	MGI:103264	ARHGEF2	rho/rac guanine nucleotide exchange factor (GEF) 2	3	NA	cytoskeleton	NA	NA	IBA	PTN002677798	J:265628
137	MGI:1860493	ARHGEF7	Rho guanine nucleotide exchange factor (GEF7)	8	NA	centrosome	NA	NA	ISO	Q14155	J:164563
138	MGI:2444453	ARHGEF10	Rho guanine nucleotide exchange factor (GEF) 10	8	NA	centrosome	NA	NA	IBA	PTN002656965	J:265628
139	MGI:2142567	ARHGEF18	rho/rac guanine nucleotide exchange factor (GEF) 18	8	NA	cytoskeleton	NA	NA	IEA	KW-0206	J:60000
140	MGI:1928393	ARL2	ADP-ribosylation factor-like 2	19	NA	centrosome	NA	NA	ISO	P36404	J:164563
141	MGI:1349429	ARL2BP	ADP-ribosylation factor-like 2 binding protein	8	NA	centrosome	NA	NA	ISO	Q9Y2Y0	J:164563
142	MGI:1929699	ARL3	ADP-ribosylation factor-like 3	19	NA	axoneme	NA	NA	IDA	NA	J:247391
143	MGI:1927136	ARL6	ADP-ribosylation factor-like 6	16	NA	axoneme	NA	NA	IBA	PTN000196179	J:265628
144	MGI:1929501	ARL6IP5	ADP-ribosylation factor-like 6 interacting protein 5	6	NA	cytoskeleton	NA	NA	IEA	KW-0206	J:60000
145	MGI:1915974	ARL8A	ADP-ribosylation factor-like 8A	1	NA	cytoskeleton	NA	NA	IEA	KW-0206	J:60000
146	MGI:1914416	ARL8B	ADP-ribosylation factor-like 8B	6	NA	cytoskeleton	NA	NA	IEA	KW-0206	J:60000
147	MGI:1915396	ARL13B	ADP-ribosylation factor-like 13B	16	NA	axoneme	NA	NA	IDA	NA	J:168317
148	MGI:1926045	ARMC9	armadillo repeat containing 9	1	NA	centriole	NA	NA	IBA	PTN000382362	J:265628
149	MGI:1928896	ARPC1A	actin related protein 2/3 complex, subunit 1A	5	NA	actin cytoskeleton	NA	NA	IEA	IPR017383	J:72247
150	MGI:1343142	ARPC1B	actin related protein 2/3 complex, subunit 1B	5	NA	actin cytoskeleton	NA	NA	IEA	IPR017383 IPR030141	J:72247
151	MGI:1923959	ARPC2	actin related protein 2/3 complex, subunit 2	1	NA	actin cytoskeleton	NA	NA	IEA	IPR007188 IPR034666	J:72247
152	MGI:1928375	ARPC3	actin related protein 2/3 complex, subunit 3	5	NA	Arp2/3 protein complex	NA	NA	IBA	PTN000273425	J:265628
153	MGI:1915339	ARPC4	actin related protein 2/3 complex, subunit 4	6	NA	actin cytoskeleton	NA	NA	IEA	IPR008384 IPR034666	J:72247
154	MGI:1915021	ARPC5	actin related protein 2/3 complex, subunit 5	1	NA	actin cytoskeleton	NA	NA	IEA	IPR006789 IPR036743	J:72247
155	MGI:1921442	ARPC5L	actin related protein 2/3 complex, subunit 5-like	2	NA	actin cytoskeleton	NA	NA	IEA	IPR006789 IPR036743	J:72247
156	MGI:2443513	ARSJ	arylsulfatase J	3	NA	actin cytoskeleton	NA	NA	ISO	Q5FYB0	J:164563
157	MGI:1342335	ASAP1	ArfGAP with SH3 domain, ankyrin repeat and PH domain1	15	NA	podosome	NA	NA	IBA	PTN000571980	J:265628
158	MGI:1929743	ASB2	ankyrin repeat and SOCS box-containing 2	12	NA	cytoskeleton	NA	NA	IEA	KW-0206	J:60000
159	MGI:1334448	ASPM	abnormal spindle microtubule assembly	1	NA	centrosome	NA	NA	ISO	RGD:1307111	J:155856
160	MGI:1913869	ATAT1	alpha tubulin acetyltransferase 1	17	NA	cytoskeleton	NA	NA	IEA	KW-0206	J:60000
161	MGI:88096	ATF4	activating transcription factor 4	15	colocalizes_with	centrosome	NA	NA	ISO	P18848	J:164563
162	MGI:2141857	ATF5	activating transcription factor 5	7	NA	centrosome	NA	NA	ISO	Q9Y2D1	J:164563
163	MGI:1277186	ATG5	autophagy related 5	10	NA	axoneme	NA	NA	IDA	NA	J:203423
164	MGI:1921494	ATG7	autophagy related 7	6	NA	axoneme	NA	NA	IDA	NA	J:203423
165	MGI:1261775	ATG14	autophagy related 14	14	NA	axoneme	NA	NA	IDA	NA	J:203423
166	MGI:1924290	ATG16L1	autophagy related 16-like 1 (S. cerevisiae)	1	NA	axoneme	NA	NA	IDA	NA	J:203423
167	MGI:107202	ATM	ataxia telangiectasia mutated	9	NA	centrosome	NA	NA	IDA	NA	J:306588
168	MGI:1201778	ATP6V0D1	ATPase, H+ transporting, lysosomal V0 subunit D1	8	colocalizes_with	centrosome	NA	NA	ISO	P61421	J:164563
169	MGI:1921084	ATP6V1D	ATPase, H+ transporting, lysosomal V1 subunit D	12	colocalizes_with	centrosome	NA	NA	ISO	Q9Y5K8	J:164563
170	MGI:1926943	ATP12A	ATPase, H+/K+ transporting, nongastric, alpha polypeptide	14	NA	actin cytoskeleton	NA	NA	ISO	P54707	J:164563
171	MGI:2179277	ATXN7	ataxin 7	14	NA	cytoskeleton	NA	NA	IEA	KW-0206	J:60000
172	MGI:1917135	AUNIP	aurora kinase A and ninein interacting protein	4	NA	centrosome	NA	NA	IBA	PTN000376927	J:265628
173	MGI:894678	AURKA	aurora kinase A	2	NA	centrosome	NA	NA	IDA	NA	J:144769
174	MGI:107168	AURKB	aurora kinase B	11	NA	chromosome passenger complex	NA	NA	IBA	PTN000681967	J:265628
175	MGI:1321119	AURKC	aurora kinase C	7	NA	chromosome passenger complex	NA	NA	IBA	PTN000681967	J:265628
176	MGI:1919847	AUTS2	autism susceptibility candidate 2	5	colocalizes_with	actin cytoskeleton	NA	NA	IDA	NA	J:243531
177	MGI:1333798	AVIL	advillin	10	NA	actin cytoskeleton	NA	NA	IBA	PTN001736138	J:265628
178	MGI:1096327	AXIN1	axin 1	17	NA	microtubule cytoskeleton	NA	NA	IDA	NA	J:87882
179	MGI:1270862	AXIN2	axin 2	11	NA	centrosome	NA	NA	IDA	NA	J:164744
180	MGI:1347244	AXL	AXL receptor tyrosine kinase	7	NA	actin cytoskeleton	NA	NA	ISO	P30530	J:164563
181	MGI:1859169	AZIN1	antizyme inhibitor 1	15	colocalizes_with	centrosome	NA	NA	ISO	RGD:61934	J:155856
182	MGI:1351471	B9D1	B9 protein domain 1	11	NA	centrosome	NA	NA	ISO	Q9UPM9	J:164563
183	MGI:2387643	B9D2	B9 protein domain 2	7	NA	centrosome	NA	NA	ISO	Q9BPU9	J:164563
184	MGI:1891254	BAG2	BCL2-associated athanogene 2	1	colocalizes_with	dendritic microtubule	is a part of hippocampal neuron	NA	IDA	NA	J:259129
185	MGI:1352493	BAG3	BCL2-associated athanogene 3	7	NA	stress fiber	NA	NA	ISO	RGD:1307794	J:155856
186	MGI:2137336	BAIAP2	brain-specific angiogenesis inhibitor 1-associated protein 2	11	colocalizes_with	actin cytoskeleton	NA	NA	ISO	Q9UQB8	J:164563
187	MGI:1914148	BAIAP2L1	BAI1-associated protein 2-like 1	5	colocalizes_with	actin cytoskeleton	NA	NA	ISO	Q9UHR4	J:164563
188	MGI:109617	BARX2	BarH-like homeobox 2	9	NA	actin cytoskeleton	NA	NA	ISO	Q9UMQ3	J:164563
189	MGI:1920123	BBOF1	basal body orientation factor 1	12	NA	ciliary basal body	NA	NA	IEA	IPR029582	J:72247
190	MGI:1277215	BBS1	Bardet-Biedl syndrome 1 (human)	19	NA	axoneme	NA	NA	IBA	PTN000466746	J:265628
191	MGI:2135267	BBS2	Bardet-Biedl syndrome 2 (human)	8	NA	ciliary basal body	NA	NA	IBA	PTN000795297	J:265628
192	MGI:2143311	BBS4	Bardet-Biedl syndrome 4 (human)	9	NA	centriolar satellite	NA	NA	IDA	NA	J:206657 J:239231
193	MGI:1919819	BBS5	Bardet-Biedl syndrome 5 (human)	2	NA	axoneme	is a part of photoreceptor cell	NA	IDA	NA	J:214319
194	MGI:1918742	BBS7	Bardet-Biedl syndrome 7 (human)	3	NA	axoneme	NA	NA	IBA	PTN000412421	J:265628
195	MGI:2442833	BBS9	Bardet-Biedl syndrome 9 (human)	9	NA	centriolar satellite	NA	NA	ISO	Q3SYG4	J:164563
196	MGI:2442591	BC024139	cDNA sequence BC024139	15	NA	actin cytoskeleton	NA	NA	IBA	PTN002753821	J:265628
197	MGI:3040680	BC048507	cDNA sequence BC048507	13	NA	cytoplasmic dynein complex	NA	NA	IBA	PTN004317989	J:265628
198	MGI:108091	BCAR1	breast cancer anti-estrogen resistance 1	8	NA	actin cytoskeleton	NA	NA	IDA	NA	J:75087
199	MGI:1915433	BCAS2	BCAS2 pre-mRNA processing factor	3	NA	centrosome	NA	NA	ISO	O75934	J:164563
200	MGI:2385848	BCAS3	BCAS3 microtubule associated cell migration factor	11	NA	cytoplasmic microtubule	NA	NA	IDA	NA	J:212786
201	MGI:1913415	BCCIP	BRCA2 and CDKN1A interacting protein	7	NA	centriole	NA	NA	ISO	Q9P287	J:164563
202	MGI:88139	BCL2L1	BCL2-like 1	2	NA	centrosome	NA	NA	ISO	Q07817	J:164563
203	MGI:1330841	BCL2L10	Bcl2-like 10	9	NA	cytoskeleton	NA	NA	IEA	KW-0206	J:60000
204	MGI:1197519	BCL2L11	BCL2-like 11 (apoptosis facilitator)	2	colocalizes_with	microtubule	NA	NA	ISO	O43521	J:164563
205	MGI:1337994	BCL10	B cell leukemia/lymphoma 10	3	NA	cytoplasmic microtubule	NA	NA	ISO	O95999	J:164563
206	MGI:1891828	BECN1	beclin 1, autophagy related	11	NA	cytoskeleton	NA	NA	ISS	NA	J:64816
207	MGI:3606746	BEX4	brain expressed X-linked 4	X	NA	cytoskeleton	NA	NA	IEA	KW-0206	J:60000
208	MGI:3588247	BEX6	brain expressed family member 6	16	NA	microtubule	NA	NA	ISO	Q9NWD9	J:164563
209	MGI:101770	BFSP1	beaded filament structural protein 1, in lens-CP94	2	NA	cytoskeleton	NA	NA	IEA	KW-0206	J:60000
210	MGI:1333828	BFSP2	beaded filament structural protein 2, phakinin	9	NA	cytoskeleton	NA	NA	IBA	PTN001145688	J:265628
211	MGI:1101760	BICD1	BICD cargo adaptor 1	6	NA	centrosome	NA	NA	ISO	Q96G01	J:164563
212	MGI:1924145	BICD2	BICD cargo adaptor 2	13	NA	centrosome	NA	NA	ISO	Q8TD16	J:164563
213	MGI:1922915	BICDL1	BICD family like cargo adaptor 1	5	NA	centrosome	NA	NA	IDA	NA	J:159294
214	MGI:108092	BIN1	bridging integrator 1	18	colocalizes_with	cytoskeleton	NA	NA	ISO	O00499	J:164563
215	MGI:3611448	BIN2	bridging integrator 2	15	NA	podosome	NA	NA	IBA	PTN002926098	J:265628
216	MGI:1929883	BIN3	bridging integrator 3	14	NA	actin cytoskeleton	is a part of muscle cell	NA	IDA	NA	J:202230
217	MGI:1203517	BIRC5	baculoviral IAP repeat-containing 5	11	NA	centriole	NA	NA	ISO	O15392	J:164563
218	MGI:1276108	BIRC6	baculoviral IAP repeat-containing 6	17	NA	cytoskeleton	NA	NA	IEA	KW-0206	J:60000
219	MGI:2676458	BIRC7	baculoviral IAP repeat-containing 7 (livin)	2	NA	centrosome	NA	NA	ISO	Q96CA5	J:164563
220	MGI:1920939	BLOC1S2	biogenesis of lysosomal organelles complex-1, subunit 2	19	NA	centrosome	NA	NA	ISO	RGD:1306551	J:155856
221	MGI:1914504	BMERB1	bMERB domain containing 1	16	NA	microtubule cytoskeleton	NA	NA	IBA	PTN002732943	J:265628
222	MGI:2176433	BMF	BCL2 modifying factor	2	NA	actin cytoskeleton	NA	NA	IDA	NA	J:74519
223	MGI:88184	BMYC	brain expressed myelocytomatosis oncogene	2	NA	spindle	NA	NA	IDA	NA	J:93217
224	MGI:109327	BNIP2	BCL2/adenovirus E1B interacting protein 2	9	NA	centriole	is a part of blastoderm cell	NA	IDA	NA	J:149267
225	MGI:1916806	BOD1	biorientation of chromosomes in cell division 1	11	NA	centrosome	NA	NA	IBA	PTN001267770	J:265628
226	MGI:2444804	BOD1L	biorientation of chromosomes in cell division 1-like	5	NA	centrosome	NA	NA	IBA	PTN001267770	J:265628
227	MGI:1924994	BORA	bora, aurora kinase A activator	14	NA	meiotic spindle	is a part of secondary oocyte,existence_starts_and_ends_during meiosis II	NA	IDA	NA	J:198448
228	MGI:1915024	BORCS5	BLOC-1 related complex subunit 5	6	colocalizes_with	plus-end kinesin complex	NA	NA	ISO	Q969J3	J:164563
229	MGI:2685852	BPIFB4	BPI fold containing family B, member 4	2	NA	actin cytoskeleton	NA	NA	ISO	P59827	J:164563
230	MGI:104537	BRCA1	breast cancer 1, early onset	11	NA	centrosome	NA	NA	TAS	NA	J:113897
231	MGI:109337	BRCA2	breast cancer 2, early onset	5	NA	centrosome	NA	NA	ISO	P51587	J:164563
232	MGI:2389572	BRCC3	BRCA1/BRCA2-containing complex, subunit 3	X	NA	cytoskeleton	NA	NA	IEA	KW-0206	J:60000
233	MGI:1915406	BRK1	BRICK1, SCAR/WAVE actin-nucleating complex subunit	6	NA	cytoskeleton	NA	NA	IEA	KW-0206	J:60000
234	MGI:2685946	BRSK1	BR serine/threonine kinase 1	7	NA	centrosome	NA	NA	IBA	PTN001217017	J:265628
235	MGI:1923020	BRSK2	BR serine/threonine kinase 2	7	NA	centrosome	NA	NA	IBA	PTN001217017	J:265628
236	MGI:1277955	BSN	bassoon	9	NA	cytoskeleton	NA	NA	IEA	KW-0206	J:60000
237	MGI:1333889	BUB1B	BUB1B, mitotic checkpoint serine/threonine kinase	2	NA	spindle	NA	NA	ISO	O60566	J:164563
238	MGI:1858419	BYSL	bystin-like	17	NA	cytoplasmic microtubule	NA	NA	ISO	RGD:727959	J:155856
239	MGI:2142166	C2CD3	C2 calcium-dependent domain containing 3	7	NA	centriolar satellite	NA	NA	IBA	PTN001082711	J:265628
240	MGI:1921991	C2CD5	C2 calcium-dependent domain containing 5	6	NA	centriolar satellite	NA	NA	ISO	Q86YS7	J:164563
241	MGI:1920537	CABCOCO1	ciliary associated calcium binding coiled-coil 1	10	NA	centrosome	NA	NA	IDA	NA	J:250045
242	MGI:1352750	CABP1	calcium binding protein 1	5	NA	cytoskeleton	NA	NA	ISO	RGD:620385	J:155856
243	MGI:1918382	CABYR	calcium-binding tyrosine-(Y)-phosphorylation regulated (fibrousheathin 2)	18	NA	cytoskeleton	NA	NA	IEA	KW-0206	J:60000
244	MGI:88248	CALB1	calbindin 1	4	NA	cuticular plate	NA	NA	ISO	RGD:69340	J:155856
245	MGI:101914	CALB2	calbindin 2	8	NA	cuticular plate	NA	NA	ISO	RGD:620981	J:155856
246	MGI:1343177	CALCOCO2	calcium binding and coiled-coil domain 2	11	NA	cytoskeleton	NA	NA	IEA	KW-0206	J:60000
247	MGI:88250	CALD1	caldesmon 1	6	NA	actin cap	NA	NA	IDA	NA	J:88666
248	MGI:88251	CALM1	calmodulin 1	12	NA	centrosome	NA	NA	ISO	P0DP23	J:164563
249	MGI:103250	CALM2	calmodulin 2	17	NA	centrosome	NA	NA	ISO	P0DP24	J:164563
250	MGI:103249	CALM3	calmodulin 3	7	NA	centrosome	NA	NA	ISO	P0DP25	J:164563
251	MGI:88257	CAMK2B	calcium/calmodulin-dependent protein kinase II, beta	11	NA	cytoskeleton	NA	NA	IEA	KW-0206	J:60000
252	MGI:1920297	CAMK2N2	calcium/calmodulin-dependent protein kinase II inhibitor 2	16	NA	centrosome	NA	NA	ISO	Q96S95	J:164563
253	MGI:3036242	CAMSAP1	calmodulin regulated spectrin-associated protein 1	2	NA	cytoskeleton	NA	NA	IEA	KW-0206	J:60000
254	MGI:1922434	CAMSAP2	calmodulin regulated spectrin-associated protein family, member 2	1	colocalizes_with	centrosome	NA	NA	ISO	Q08AD1	J:164563
255	MGI:1916947	CAMSAP3	calmodulin regulated spectrin-associated protein family, member 3	8	NA	axoneme	NA	NA	IDA	NA	J:290664
256	MGI:88262	CAP1	CAP, adenylate cyclase-associated protein 1 (yeast)	4	NA	cortical actin cytoskeleton	NA	NA	IDA	NA	J:91448
257	MGI:1098259	CAPG	capping protein (actin filament), gelsolin-like	6	NA	actin cytoskeleton	NA	NA	IBA	PTN001736138	J:265628
258	MGI:1100850	CAPN6	calpain 6	X	NA	cytoskeleton	NA	NA	IEA	KW-0206	J:60000
259	MGI:1338030	CAPN7	calpain 7	14	NA	centrosome	NA	NA	ISO	Q9Y6W3	J:164563
260	MGI:1344392	CAPN10	calpain 10	1	NA	cytoskeleton	NA	NA	ISO	RGD:69354	J:155856
261	MGI:2448541	CAPRIN2	caprin family member 2	6	NA	centrosome	NA	NA	ISO	Q6IMN6	J:164563
262	MGI:106227	CAPZA1	capping actin protein of muscle Z-line subunit alpha 1	3	NA	cortical cytoskeleton	is a part of erythrocyte	NA	IDA	NA	J:138919
263	MGI:1913997	CAPZA1B	capping actin protein of muscle Z-line subunit alpha 1B	X	NA	F-actin capping protein complex	NA	NA	IBA	PTN000068943	J:265628
264	MGI:106222	CAPZA2	capping actin protein of muscle Z-line subunit alpha 2	6	NA	cortical cytoskeleton	is a part of erythrocyte	NA	IDA	NA	J:138919
265	MGI:106221	CAPZA3	capping actin protein of muscle Z-line subunit alpha 3	6	NA	cortical cytoskeleton	is a part of erythrocyte	NA	IDA	NA	J:138919
266	MGI:104652	CAPZB	capping actin protein of muscle Z-line subunit beta	4	NA	cortical cytoskeleton	is a part of erythrocyte	NA	IDA	NA	J:138919
267	MGI:1915982	CARMIL1	capping protein regulator and myosin 1 linker 1	13	NA	cytoskeleton	NA	NA	IEA	KW-0206	J:60000
268	MGI:2685431	CARMIL2	capping protein regulator and myosin 1 linker 2	8	NA	actin cytoskeleton	NA	NA	ISO	Q6F5E8	J:164563
269	MGI:2444480	CASC1	cancer susceptibility candidate 1	6	NA	axonemal dynein complex	NA	NA	IDA	NA	J:289069
270	MGI:96544	CASP1	caspase 1	9	NA	microtubule	NA	NA	IC	NA	J:263129
271	MGI:1335092	CASP14	caspase 14	10	NA	keratin filament	NA	NA	ISO	RGD:1311781	J:155856
272	MGI:2444482	CASS4	Cas scaffolding protein family member 4	2	NA	cytoskeleton	NA	NA	IEA	KW-0206	J:60000
273	MGI:2685062	CATIP	ciliogenesis associated TTC17 interacting protein	1	NA	actin cytoskeleton	NA	NA	ISO	Q7Z7H3	J:164563
274	MGI:105369	CBX1	chromobox 1	11	NA	spindle	NA	NA	ISO	P83916	J:164563
275	MGI:108515	CBX3	chromobox 3	6	NA	spindle	NA	NA	ISO	Q13185	J:164563
276	MGI:1920989	CBY1	chibby family member 1, beta catenin antagonist	15	NA	centriole	NA	NA	IDA	NA	J:260445
277	MGI:2384831	CC2D1A	coiled-coil and C2 domain containing 1A	8	NA	cytoskeleton	NA	NA	IEA	KW-0206	J:60000
278	MGI:1924487	CC2D2A	coiled-coil and C2 domain containing 2A	5	NA	cytoskeleton	NA	NA	IEA	KW-0206	J:60000
279	MGI:2444228	CCAR2	cell cycle activator and apoptosis regulator 2	14	NA	cytoskeleton	NA	NA	IEA	KW-0206	J:60000
280	MGI:1923801	CCDC6	coiled-coil domain containing 6	10	NA	cytoskeleton	NA	NA	IEA	KW-0206	J:60000
281	MGI:3612184	CCDC8	coiled-coil domain containing 8	7	NA	centrosome	NA	NA	ISO	Q9H0W5	J:164563
282	MGI:1920144	CCDC13	coiled-coil domain containing 13	9	NA	centriolar satellite	NA	NA	IBA	PTN001276877	J:265628
283	MGI:2443448	CCDC14	coiled-coil domain containing 14	16	NA	centriolar satellite	NA	NA	IBA	PTN001095821	J:265628
284	MGI:2444488	CCDC15	coiled-coil domain containing 15	9	NA	centrosome	NA	NA	IBA	PTN001028311	J:265628
285	MGI:1913514	CCDC28B	coiled coil domain containing 28B	4	NA	centrosome	NA	NA	IBA	PTN000333849	J:265628
286	MGI:2444738	CCDC38	coiled-coil domain containing 38	10	NA	centrosome	NA	NA	IBA	PTN000495420	J:265628
287	MGI:1289263	CCDC39	coiled-coil domain containing 39	3	NA	axoneme	NA	NA	IBA	PTN000437718	J:265628
288	MGI:2443893	CCDC40	coiled-coil domain containing 40	11	NA	axoneme	NA	NA	ISO	Q4G0X9	J:164563
289	MGI:1914751	CCDC50	coiled-coil domain containing 50	16	NA	microtubule cytoskeleton	NA	NA	IDA	NA	J:128043
290	MGI:1918526	CCDC57	coiled-coil domain containing 57	11	NA	centriolar satellite	NA	NA	IBA	PTN001141194	J:265628
291	MGI:2685005	CCDC61	coiled-coil domain containing 61	7	NA	centriolar satellite	NA	NA	ISO	Q9Y6R9	J:164563
292	MGI:3607777	CCDC63	coiled-coil domain containing 63	5	NA	axoneme	NA	NA	IBA	PTN000495656	J:265628
293	MGI:2146001	CCDC65	coiled-coil domain containing 65	15	NA	axonemal dynein complex	NA	NA	IEA	IPR039750	J:72247
294	MGI:2443639	CCDC66	coiled-coil domain containing 66	14	NA	centriolar satellite	NA	NA	ISO	A2RUB6	J:164563
295	MGI:3612676	CCDC68	coiled-coil domain containing 68	18	NA	centriole	NA	NA	ISO	Q9H2F9	J:164563
296	MGI:1196234	CCDC69	coiled-coil domain containing 69	11	NA	cytoskeleton	NA	NA	IEA	KW-0206	J:60000
297	MGI:1914450	CCDC77	coiled-coil domain containing 77	6	NA	centrosome	NA	NA	IBA	PTN001095352	J:265628
298	MGI:2685784	CCDC78	coiled-coil domain containing 78	17	NA	centriole	NA	NA	ISO	A2IDD5	J:164563
299	MGI:1918134	CCDC81	coiled-coil domain containing 81	7	NA	centrosome	NA	NA	IBA	PTN001425541	J:265628
300	MGI:2685960	CCDC84	coiled-coil domain containing 84	9	NA	centrosome	NA	NA	ISO	Q86UT8	J:164563
301	MGI:2147607	CCDC85B	coiled-coil domain containing 85B	19	NA	centrosome	NA	NA	ISO	Q15834	J:164563
302	MGI:1925177	CCDC88A	coiled coil domain containing 88A	11	NA	centriole	NA	NA	ISO	Q3V6T2	J:164563
303	MGI:1925567	CCDC88B	coiled-coil domain containing 88B	19	NA	centrosome	NA	NA	IBA	PTN000436622	J:265628
304	MGI:1915589	CCDC88C	coiled-coil domain containing 88C	12	NA	centrosome	NA	NA	IBA	PTN000436622	J:265628
305	MGI:106485	CCDC92	coiled-coil domain containing 92	5	NA	centriole	NA	NA	IBA	PTN001287574	J:265628
306	MGI:1913967	CCDC96	coiled-coil domain containing 96	5	NA	axoneme	NA	NA	IBA	PTN000402221	J:265628
307	MGI:2686927	CCDC102A	coiled-coil domain containing 102A	8	NA	myosin complex	NA	NA	IEA	IPR002928	J:72247
308	MGI:1920543	CCDC103	coiled-coil domain containing 103	11	NA	outer dynein arm	NA	NA	IEA	IPR042422	J:72247
309	MGI:2685018	CCDC110	coiled-coil domain containing 110	8	NA	cytoskeleton	NA	NA	IBA	PTN000788381	J:265628
310	MGI:3606076	CCDC113	coiled-coil domain containing 113	8	NA	axoneme	NA	NA	IBA	PTN000402221	J:265628
311	MGI:1924122	CCDC116	coiled-coil domain containing 116	16	NA	centrosome	NA	NA	IBA	PTN002198708	J:265628
312	MGI:2144383	CCDC117	coiled-coil domain containing 117	11	NA	cytoskeleton	NA	NA	IEA	KW-0206	J:60000
313	MGI:1859619	CCDC120	coiled-coil domain containing 120	X	NA	centriole	NA	NA	ISO	Q96HB5	J:164563
314	MGI:1916403	CCDC124	coiled-coil domain containing 124	8	NA	cytoskeleton	NA	NA	IEA	KW-0206	J:60000
315	MGI:1919735	CCDC141	coiled-coil domain containing 141	2	NA	centrosome	NA	NA	IDA	NA	J:167582
316	MGI:1922422	CCDC146	coiled-coil domain containing 146	5	NA	centriole	NA	NA	ISO	Q8IYE0	J:164563
317	MGI:2685067	CCDC170	coiled-coil domain containing 170	10	NA	ciliary basal body	NA	NA	ISO	Q8IYT3	J:164563
318	MGI:1918200	CCDC178	coiled coil domain containing 178	18	NA	ciliary basal body	NA	NA	ISO	Q5BJE1	J:164563
319	MGI:1922145	CCDC181	coiled-coil domain containing 181	1	NA	cytoskeleton	NA	NA	IEA	KW-0206	J:60000
320	MGI:3045295	CCDC187	coiled-coil domain containing 187	2	NA	centrosome	NA	NA	IEA	IPR028750	J:72247
321	MGI:2385321	CCHCR1	coiled-coil alpha-helical rod protein 1	17	NA	centriole	NA	NA	IBA	PTN000570406	J:265628
322	MGI:3045316	CCIN	calicin	4	NA	actin cytoskeleton	NA	NA	IBA	PTN000723251	J:265628
323	MGI:1328326	CCN5	cellular communication network factor 5	2	NA	podosome	NA	NA	ISO	RGD:621867	J:155856
324	MGI:108042	CCNA1	cyclin A1	3	NA	cytoskeleton	NA	NA	IEA	KW-0206	J:60000
325	MGI:88302	CCNB1	cyclin B1	13	NA	centrosome	NA	NA	IBA	PTN002468700	J:265628
326	MGI:88311	CCNB2	cyclin B2	9	NA	centrosome	NA	NA	IBA	PTN002468700	J:265628
327	MGI:2183443	CCNB3	cyclin B3	X	NA	centrosome	NA	NA	IBA	PTN002468700	J:265628
328	MGI:88316	CCNE1	cyclin E1	7	NA	centrosome	NA	NA	IBA	PTN002468700	J:265628
329	MGI:1329034	CCNE2	cyclin E2	4	NA	centrosome	NA	NA	IBA	PTN002468700	J:265628
330	MGI:102551	CCNF	cyclin F	17	NA	centriole	NA	NA	ISO	P41002	J:164563
331	MGI:2443297	CCNJ	cyclin J	19	NA	centrosome	NA	NA	IBA	PTN002468700	J:265628
332	MGI:2685723	CCNJL	cyclin J-like	11	NA	centrosome	NA	NA	IBA	PTN002468700	J:265628
333	MGI:2141942	CCP110	centriolar coiled coil protein 110	7	NA	centriole	NA	NA	IBA	PTN002670511	J:265628
334	MGI:1920670	CCSAP	centriole, cilia and spindle associated protein	8	NA	axoneme	NA	NA	IBA	PTN001256741	J:265628
335	MGI:101859	CCSER2	coiled-coil serine rich 2	14	NA	cytoskeleton	NA	NA	IEA	KW-0206	J:60000
336	MGI:107186	CCT2	chaperonin containing Tcp1, subunit 2 (beta)	10	NA	microtubule	NA	NA	ISO	P78371	J:164563
337	MGI:104708	CCT3	chaperonin containing Tcp1, subunit 3 (gamma)	3	NA	microtubule	NA	NA	ISO	P49368	J:164563
338	MGI:104689	CCT4	chaperonin containing Tcp1, subunit 4 (delta)	11	NA	centrosome	NA	NA	ISO	P50991	J:73065
339	MGI:107185	CCT5	chaperonin containing Tcp1, subunit 5 (epsilon)	15	NA	centrosome	NA	NA	ISO	P48643	J:73065
340	MGI:107943	CCT6A	chaperonin containing Tcp1, subunit 6a (zeta)	5	NA	microtubule	NA	NA	ISO	P40227	J:164563
341	MGI:107184	CCT7	chaperonin containing Tcp1, subunit 7 (eta)	6	NA	microtubule	NA	NA	ISO	Q99832	J:164563
342	MGI:107183	CCT8	chaperonin containing Tcp1, subunit 8 (theta)	16	NA	centrosome	NA	NA	ISO	P50990	J:73065
343	MGI:1330281	CD2AP	CD2-associated protein	17	NA	centriolar satellite	NA	NA	ISO	Q9Y5K6	J:164563
344	MGI:101773	CD86	CD86 antigen	16	NA	centriolar satellite	NA	NA	ISO	P42081	J:164563
345	MGI:1194924	CD180	CD180 antigen	13	NA	mitotic spindle	NA	NA	ISO	Q99467	J:164563
346	MGI:1926446	CD274	CD274 antigen	19	NA	actin cytoskeleton	NA	NA	ISO	Q9NZQ7	J:164563
347	MGI:1345150	CDC6	cell division cycle 6	11	NA	mitotic spindle	NA	NA	ISO	Q99741	J:164563
348	MGI:1309511	CDC7	cell division cycle 7 (S. cerevisiae)	5	NA	mitotic spindle	NA	NA	ISO	O00311	J:164563
349	MGI:2442676	CDC14A	CDC14 cell division cycle 14A	3	NA	centrosome	NA	NA	IBA	PTN000596949	J:265628
350	MGI:2441808	CDC14B	CDC14 cell division cycle 14B	13	NA	centrosome	NA	NA	IBA	PTN000596949	J:265628
351	MGI:1917207	CDC16	CDC16 cell division cycle 16	8	NA	centrosome	NA	NA	ISO	Q13042	J:73065
352	MGI:1859866	CDC20	cell division cycle 20	4	NA	centrosome	NA	NA	ISO	RGD:620477	J:155856
353	MGI:99701	CDC25B	cell division cycle 25B	2	NA	centrosome	NA	NA	ISO	P30305	J:164563
354	MGI:102685	CDC27	cell division cycle 27	11	NA	centrosome	NA	NA	ISO	P30260	J:73065
355	MGI:106211	CDC42	cell division cycle 42	4	colocalizes_with	centrosome	NA	NA	ISO	P60953	J:164563
356	MGI:2441841	CDC42BPA	CDC42 binding protein kinase alpha	1	NA	actomyosin	NA	NA	IBA	PTN002743930	J:265628
357	MGI:2136459	CDC42BPB	CDC42 binding protein kinase beta	12	NA	actomyosin	NA	NA	IBA	PTN000542213	J:265628
358	MGI:2652845	CDC42BPG	CDC42 binding protein kinase gamma (DMPK-like)	19	NA	centriolar satellite	NA	NA	ISO	Q6DT37	J:164563
359	MGI:1929763	CDC42EP1	CDC42 effector protein (Rho GTPase binding) 1	15	NA	cytoskeleton	NA	NA	IBA	PTN001034302	J:265628
360	MGI:1929744	CDC42EP2	CDC42 effector protein (Rho GTPase binding) 2	19	NA	cytoskeleton	NA	NA	IBA	PTN001034302	J:265628
361	MGI:2384718	CDC42EP3	CDC42 effector protein (Rho GTPase binding) 3	17	NA	actin cytoskeleton	NA	NA	ISO	Q9UKI2	J:164563
362	MGI:1929760	CDC42EP4	CDC42 effector protein (Rho GTPase binding) 4	11	NA	actin cytoskeleton	NA	NA	ISO	Q9H3Q1	J:164563
363	MGI:1929745	CDC42EP5	CDC42 effector protein (Rho GTPase binding) 5	7	NA	cytoskeleton	NA	NA	IBA	PTN001034302	J:265628
364	MGI:1889510	CDC42SE1	CDC42 small effector 1	3	NA	cytoskeleton	NA	NA	IEA	KW-0206	J:60000
365	MGI:1919979	CDC42SE2	CDC42 small effector 2	11	NA	cytoskeleton	NA	NA	IEA	KW-0206	J:60000
366	MGI:1338073	CDC45	cell division cycle 45	16	NA	centrosome	NA	NA	ISO	O75419	J:164563
367	MGI:1196274	CDCA8	cell division cycle associated 8	4	NA	chromosome passenger complex	NA	NA	IBA	PTN001815752	J:265628
368	MGI:88354	CDH1	cadherin 1	8	NA	actin cytoskeleton	NA	NA	ISO	P12830	J:164563
369	MGI:88355	CDH2	cadherin 2	18	colocalizes_with	cortical actin cytoskeleton	NA	NA	ISO	P19022	J:164563
370	MGI:1890219	CDH23	cadherin 23 (otocadherin)	10	NA	centrosome	is a part of auditory hair cell,is a part of cochlea	NA	IDA	NA	J:98268
371	MGI:2685856	CDH26	cadherin-like 26	2	NA	microtubule cytoskeleton	NA	NA	ISO	Q8IXH8	J:164563
372	MGI:88351	CDK1	cyclin-dependent kinase 1	10	NA	centrosome	NA	NA	ISO	P06493	J:164563
373	MGI:104772	CDK2	cyclin-dependent kinase 2	10	NA	centrosome	NA	NA	ISO	P24941	J:164563
374	MGI:1098779	CDK2AP2	CDK2-associated protein 2	19	NA	microtubule	NA	NA	IBA	PTN002732102	J:265628
375	MGI:101765	CDK5	cyclin-dependent kinase 5	5	NA	cytoskeleton	NA	NA	ISO	RGD:70514	J:155856
376	MGI:2384875	CDK5RAP2	CDK5 regulatory subunit associated protein 2	4	NA	centrosome	is a part of fibroblast	NA	IDA	NA	J:178978
377	MGI:1933126	CDK5RAP3	CDK5 regulatory subunit associated protein 3	11	NA	centrosome	NA	NA	ISO	Q96JB5	J:164563
378	MGI:1277162	CDK6	cyclin-dependent kinase 6	5	NA	centrosome	NA	NA	ISO	Q00534	J:164563
379	MGI:102956	CDK7	cyclin-dependent kinase 7	13	NA	cytoskeleton	NA	NA	ISO	RGD:621124	J:155856
380	MGI:2448549	CDK10	cyclin-dependent kinase 10	8	NA	ciliary basal body	NA	NA	ISO	Q15131	J:164563
381	MGI:97516	CDK16	cyclin-dependent kinase 16	X	NA	microtubule cytoskeleton	NA	NA	ISO	Q00536	J:164563
382	MGI:1858227	CDKL2	cyclin-dependent kinase-like 2 (CDC2-related kinase)	5	NA	centrosome	NA	NA	ISO	Q92772	J:164563
383	MGI:1278336	CDKL5	cyclin-dependent kinase-like 5	X	NA	centrosome	NA	NA	ISO	O76039	J:164563
384	MGI:1098230	CENPE	centromere protein E	3	NA	cytoskeleton	NA	NA	IEA	KW-0206	J:60000
385	MGI:1313302	CENPF	centromere protein F	1	NA	axoneme	is a part of chondrocyte	NA	IDA	NA	J:225786
386	MGI:2684927	CENPJ	centromere protein J	14	NA	centriole	NA	NA	IBA	PTN000035614	J:265628
387	MGI:1933744	CENPQ	centromere protein Q	17	NA	actin cytoskeleton	NA	NA	ISO	Q7L2Z9	J:164563
388	MGI:1919126	CENPU	centromere protein U	8	NA	centriolar satellite	NA	NA	ISO	Q71F23	J:164563
389	MGI:1920389	CENPV	centromere protein V	11	NA	cytoskeleton	NA	NA	IEA	KW-0206	J:60000
390	MGI:1914244	CEP19	centrosomal protein 19	16	NA	centriole	NA	NA	IBA	PTN001267924	J:265628
391	MGI:1913336	CEP20	centrosomal protein 20	16	NA	centriolar satellite	NA	NA	ISO	Q96NB1	J:164563
392	MGI:1891414	CEP41	centrosomal protein 41	6	NA	centriole	NA	NA	IDA	NA	J:181179
393	MGI:1922546	CEP43	centrosomal protein 43	17	NA	centriole	NA	NA	ISO	O95684	J:164563
394	MGI:3525111	CEP44	centrosomal protein 44	8	NA	centriole	NA	NA	ISO	Q9C0F1	J:164563
395	MGI:1921357	CEP55	centrosomal protein 55	19	NA	centrosome	NA	NA	ISO	Q53EZ4	J:73065
396	MGI:1915551	CEP57	centrosomal protein 57	9	NA	centrosome	NA	NA	IBA	PTN001064019	J:265628
397	MGI:1915511	CEP57L1	centrosomal protein 57-like 1	10	NA	centrosome	NA	NA	IBA	PTN001064019	J:265628
398	MGI:2158560	CEP63	centrosomal protein 63	9	NA	centriole	NA	NA	IBA	PTN000430010	J:265628
399	MGI:2667663	CEP68	centrosomal protein 68	11	NA	centriolar satellite	NA	NA	ISO	Q76N32	J:164563
400	MGI:1915371	CEP70	centrosomal protein 70	9	NA	centrosome	NA	NA	IBA	PTN001026526	J:265628
401	MGI:1921720	CEP72	centrosomal protein 72	13	NA	centriolar satellite	NA	NA	IBA	PTN000593231	J:265628
402	MGI:1923401	CEP76	centrosomal protein 76	18	NA	centriole	NA	NA	IBA	PTN000381267	J:265628
403	MGI:1924386	CEP78	centrosomal protein 78	19	NA	centriole	NA	NA	ISO	GO:0005814	J:73065
404	MGI:1924298	CEP83	centrosomal protein 83	10	NA	centriole	NA	NA	IBA	PTN007739415	J:265628
405	MGI:1917262	CEP85	centrosomal protein 85	4	NA	centrosome	NA	NA	IBA	PTN001257853	J:265628
406	MGI:3642684	CEP85L	centrosomal protein 85-like	10	NA	centrosome	NA	NA	IBA	PTN001257853	J:265628
407	MGI:1919390	CEP89	centrosomal protein 89	7	NA	centriole	NA	NA	IBA	PTN002442439	J:265628
408	MGI:2443502	CEP95	centrosomal protein 95	11	NA	centrosome	NA	NA	ISO	Q96GE4	J:164563
409	MGI:1921451	CEP97	centrosomal protein 97	16	NA	centriole	NA	NA	ISO	Q8IW35	J:164563
410	MGI:2687282	CEP104	centrosomal protein 104	4	NA	centriole	NA	NA	ISO	O60308	J:164563
411	MGI:1923673	CEP112	centrosomal protein 112	11	NA	centrosome	NA	NA	ISO	Q8N8E3	J:164563
412	MGI:2147298	CEP120	centrosomal protein 120	18	NA	centriole	NA	NA	IBA	PTN000491070	J:265628
413	MGI:2680221	CEP126	centrosomal protein 126	9	NA	centrosome	NA	NA	IBA	PTN001580908	J:265628
414	MGI:1922466	CEP128	centrosomal protein 128	12	NA	centriole	NA	NA	IBA	PTN002927965	J:265628
415	MGI:107440	CEP131	centrosomal protein 131	11	NA	centriolar satellite	NA	NA	IBA	PTN001267958	J:265628
416	MGI:2681869	CEP135	centrosomal protein 135	5	NA	centriole	NA	NA	IBA	PTN002508869	J:265628
417	MGI:2139083	CEP152	centrosomal protein 152	2	NA	centriole	NA	NA	ISO	O94986	J:164563
418	MGI:1925343	CEP162	centrosomal protein 162	9	NA	axonemal microtubule	NA	NA	IBA	PTN002854545	J:265628
419	MGI:2384878	CEP164	centrosomal protein 164	9	NA	centriole	NA	NA	IBA	PTN004500659	J:265628
420	MGI:1918348	CEP170	centrosomal protein 170	1	NA	centriole	NA	NA	IBA	PTN002696321	J:265628
421	MGI:2145043	CEP170B	centrosomal protein 170B	12	NA	cytoskeleton	NA	NA	IEA	KW-0206	J:60000
422	MGI:1918049	CEP192	centrosomal protein 192	18	NA	centriole	NA	NA	IBA	PTN001815654	J:265628
423	MGI:108084	CEP250	centrosomal protein 250	2	NA	centriole	NA	NA	IBA	PTN000570268	J:265628
424	MGI:2384917	CEP290	centrosomal protein 290	10	NA	centriolar satellite	NA	NA	IBA	PTN001051324	J:265628
425	MGI:2442521	CEP295	centrosomal protein 295	9	NA	centriole	NA	NA	IBA	PTN000489313	J:265628
426	MGI:1929713	CEP295NL	CEP295 N-terminal like	11	NA	centriole	NA	NA	IBA	PTN000489313	J:265628
427	MGI:1921331	CEP350	centrosomal protein 350	1	NA	centriole	NA	NA	ISO	Q5VT06	J:164563
428	MGI:1347086	CETN1	centrin 1	18	NA	centriole	NA	NA	IBA	PTN000549683	J:265628
429	MGI:1347085	CETN2	centrin 2	X	NA	centriole	NA	NA	IBA	PTN000549683	J:265628
430	MGI:1097706	CETN3	centrin 3	13	NA	centriole	is a part of photoreceptor cell	NA	IDA	NA	J:214319
431	MGI:2677454	CETN4	centrin 4	3	NA	centriole	NA	NA	IBA	PTN000549683	J:265628
432	MGI:107428	CFAP20	cilia and flagella associated protein 20	8	NA	centriole	NA	NA	ISO	Q9Y6A4	J:164563
433	MGI:1913994	CFAP36	cilia and flagella associated protein 36	11	NA	axoneme	NA	NA	IBA	PTN000488475	J:265628
434	MGI:1289258	CFAP43	cilia and flagella associated protein 43	19	NA	axoneme	NA	NA	IBA	PTN000382450	J:265628
435	MGI:1277238	CFAP44	cilia and flagella associated protein 44	16	NA	cytoskeleton	NA	NA	IEA	KW-0206	J:60000
436	MGI:1919120	CFAP45	cilia and flagella associated protein 45	1	NA	axoneme	NA	NA	ISO	Q9UL16	J:164563
437	MGI:3781475	CFAP47	cilia and flagella associated protein 47	X	NA	cytoskeleton	NA	NA	IEA	KW-0206	J:60000
438	MGI:1919110	CFAP52	cilia and flagella associated protein 52	11	NA	axoneme	NA	NA	ISO	Q8N1V2	J:164563
439	MGI:1921703	CFAP53	cilia and flagella associated protein 53	18	NA	axoneme	is a part of multi-ciliated epithelial cell,is a part of trachea epithelium,is a part of 9+2 motile cilium	NA	IDA	NA	J:301033
440	MGI:1922208	CFAP54	cilia and flagella associated protein 54	10	NA	cytoskeleton	NA	NA	IEA	KW-0206	J:60000
441	MGI:2685815	CFAP58	cilia and flagella associated protein 58	19	NA	centrosome	NA	NA	IDA	NA	J:304729
442	MGI:1926024	CFAP61	cilia and flagella associated protein 61	2	NA	cytoskeleton	NA	NA	IEA	KW-0206	J:60000
443	MGI:2443778	CFAP69	cilia and flagella associated protein 69	5	NA	axonemal central pair projection	NA	NA	ISO	Q6J4H1	J:288345
444	MGI:1923920	CFAP70	cilia and flagella associated protein 70	14	NA	axoneme	NA	NA	IDA	NA	J:282604
445	MGI:3779542	CFAP73	cilia and flagella associated protein 73	5	NA	cytoskeleton	NA	NA	IEA	KW-0206	J:60000
446	MGI:2443598	CFAP91	cilia and flagella associated protein 91	16	NA	cytoskeleton	NA	NA	IEA	KW-0206	J:60000
447	MGI:2141635	CFAP100	cilia and flagella associated protein 100	6	NA	ciliary basal body	NA	NA	IBA	PTN000495439	J:265628
448	MGI:1922722	CFAP126	cilia and flagella associated protein 126	1	NA	ciliary basal body	NA	NA	IBA	PTN002161274	J:265628
449	MGI:2447809	CFAP157	cilia and flagella associated protein 157	2	NA	ciliary basal body	NA	NA	IBA	PTN001277489	J:265628
450	MGI:1916579	CFAP206	cilia and flagella associated protein 206	4	NA	axoneme	NA	NA	IBA	PTN000484863	J:265628
451	MGI:2684947	CFAP221	cilia and flagella associated protein 221	1	NA	cytoskeleton	NA	NA	IEA	KW-0206	J:60000
452	MGI:1922754	CFAP276	cilia and flagella associated protein 276	3	NA	cytoskeleton	NA	NA	ISO	Q5T5A4	J:164563
453	MGI:1915251	CFAP298	cilia and flagella associate protien 298	16	NA	cytoskeleton	NA	NA	IEA	KW-0206	J:60000
454	MGI:3045346	CFAP300	cilia and flagella associated protein 300	9	NA	cytoskeleton	NA	NA	IEA	KW-0206	J:60000
455	MGI:1915134	CFAP410	cilia and flagella associated protein 410	10	NA	ciliary basal body	is a part of retina,is a part of photoreceptor cell cilium	NA	IDA	NA	J:264617
456	MGI:101757	CFL1	cofilin 1, non-muscle	19	NA	actin cytoskeleton	NA	NA	IBA	PTN000227258	J:265628
457	MGI:101763	CFL2	cofilin 2, muscle	12	NA	actin cytoskeleton	NA	NA	IBA	PTN000227258	J:265628
458	MGI:1927237	CGN	cingulin	3	NA	myosin complex	NA	NA	IEA	IPR002928	J:72247
459	MGI:1915428	CGNL1	cingulin-like 1	9	NA	actin cytoskeleton	is a part of epithelial cell,is a part of collecting duct	NA	IDA	NA	J:94491
460	MGI:1196398	CHAMP1	chromosome alignment maintaining phosphoprotein 1	8	NA	cytoskeleton	NA	NA	IEA	KW-0206	J:60000
461	MGI:1344395	CHD3	chromodomain helicase DNA binding protein 3	11	NA	centriolar satellite	NA	NA	ISO	Q12873	J:164563
462	MGI:1344380	CHD4	chromodomain helicase DNA binding protein 4	6	NA	centrosome	NA	NA	ISO	Q14839	J:164563
463	MGI:1202065	CHEK1	checkpoint kinase 1	9	NA	centrosome	NA	NA	ISO	O14757	J:164563
464	MGI:1920159	CHMP1A	charged multivesicular body protein 1A	8	NA	kinetochore microtubule	NA	NA	ISO	Q9HD42	J:164563
465	MGI:1914314	CHMP1B	charged multivesicular body protein 1B	18	NA	kinetochore microtubule	NA	NA	ISO	Q7LBR1	J:164563
466	MGI:1916203	CHMP2A	charged multivesicular body protein 2A	7	NA	kinetochore microtubule	NA	NA	ISO	O43633	J:164563
467	MGI:1916192	CHMP2B	charged multivesicular body protein 2B	16	NA	kinetochore microtubule	NA	NA	ISO	Q9UQN3	J:164563
468	MGI:1913950	CHMP3	charged multivesicular body protein 3	6	NA	kinetochore microtubule	NA	NA	ISO	Q9Y3E7	J:164563
469	MGI:1922858	CHMP4B	charged multivesicular body protein 4B	2	NA	kinetochore microtubule	NA	NA	ISO	Q9H444	J:164563
470	MGI:1913621	CHMP4C	charged multivesicular body protein 4C	3	NA	kinetochore microtubule	NA	NA	ISO	Q96CF2	J:164563
471	MGI:1924209	CHMP5	charged multivesicular body protein 5	4	NA	kinetochore microtubule	NA	NA	ISO	Q9NZZ3	J:164563
472	MGI:3583942	CHMP6	charged multivesicular body protein 6	11	NA	kinetochore microtubule	NA	NA	ISO	Q96FZ7	J:164563
473	MGI:1913922	CHMP7	charged multivesicular body protein 7	14	NA	kinetochore microtubule	NA	NA	ISO	Q8WUX9	J:164563
474	MGI:2179069	CHODL	chondrolectin	16	NA	centrosome	NA	NA	ISO	Q9H9P2	J:164563
475	MGI:1927185	CHP1	calcineurin-like EF hand protein 1	2	NA	cytoskeleton	NA	NA	IEA	KW-0206	J:60000
476	MGI:1346998	CIAO1	cytosolic iron-sulfur protein assembly 1	2	NA	MMXD complex	NA	NA	ISO	O76071	J:164563
477	MGI:1915773	CIAO2B	cytosolic iron-sulfur assembly component 2B	8	NA	cytoskeleton	NA	NA	IEA	KW-0206	J:60000
478	MGI:1344418	CIB1	calcium and integrin binding 1 (calmyrin)	7	NA	centrosome	NA	NA	ISO	Q99828	J:164563
479	MGI:1929293	CIB2	calcium and integrin binding family member 2	9	NA	cuticular plate	NA	NA	ISO	O75838	J:164563
480	MGI:1915349	CIBAR1	CBY1 interacting BAR domain containing 1	4	NA	centriole	NA	NA	ISO	A1XBS5	J:164563
481	MGI:3588213	CIBAR2	CBY1 interacting BAR domain containing 2	8	NA	ciliary basal body	NA	NA	IBA	PTN001466099	J:265628
482	MGI:1934157	CILK1	ciliogenesis associated kinase 1	9	NA	ciliary basal body	NA	NA	IDA	NA	J:211652
483	MGI:1914185	CIR1	corepressor interacting with RBPJ, 1	2	colocalizes_with	centrosome	NA	NA	ISO	Q86X95	J:164563
484	MGI:105313	CIT	citron	5	NA	actin cytoskeleton	is a part of keratinocyte	NA	IDA	NA	J:50859
485	MGI:1931797	CKAP2	cytoskeleton associated protein 2	8	NA	centrosome	NA	NA	ISO	Q8WWK9	J:164563
486	MGI:1917716	CKAP2L	cytoskeleton associated protein 2-like	2	NA	centrosome	NA	NA	IBA	PTN005332433	J:265628
487	MGI:2444926	CKAP4	cytoskeleton-associated protein 4	10	NA	cytoskeleton	NA	NA	IEA	KW-0206	J:60000
488	MGI:1923036	CKAP5	cytoskeleton associated protein 5	2	NA	centrosome	NA	NA	IBA	PTN000288762	J:265628
489	MGI:1923957	CLASP1	CLIP associating protein 1	1	NA	centrosomal corona	NA	NA	ISO	Q7Z460	J:164563
490	MGI:1923749	CLASP2	CLIP associating protein 2	9	NA	cortical microtubule plus-end	NA	NA	ISO	O75122	J:164563
491	MGI:1276112	CLDN5	claudin 5	16	colocalizes_with	cortical actin cytoskeleton	NA	NA	ISO	O00501	J:164563
492	MGI:106925	CLDN11	claudin 11	3	NA	neurofilament	NA	NA	ISO	O75508	J:164563
493	MGI:1352754	CLIC4	chloride intracellular channel 4 (mitochondrial)	4	NA	centrosome	NA	NA	ISO	Q9Y696	J:164563
494	MGI:1917912	CLIC5	chloride intracellular channel 5	17	NA	actin cytoskeleton	NA	NA	ISO	Q9NZA1	J:164563
495	MGI:1928401	CLIP1	CAP-GLY domain containing linker protein 1	5	NA	centrosome	NA	NA	ISO	P30622	J:164563
496	MGI:1313136	CLIP2	CAP-GLY domain containing linker protein 2	5	colocalizes_with	cytoplasmic microtubule	NA	NA	ISO	RGD:62019	J:155856
497	MGI:1923936	CLIP3	CAP-GLY domain containing linker protein 3	7	NA	microtubule plus-end	NA	NA	IBA	PTN000750989	J:265628
498	MGI:1919100	CLIP4	CAP-GLY domain containing linker protein family, member 4	17	NA	microtubule plus-end	NA	NA	IBA	PTN000750989	J:265628
499	MGI:1098670	CLK3	CDC-like kinase 3	9	NA	intermediate filament cytoskeleton	NA	NA	ISO	P49761	J:164563
500	MGI:1918816	CLMP	CXADR-like membrane protein	9	NA	cytoplasmic microtubule	NA	NA	ISO	Q9H6B4	J:164563
501	MGI:109638	CLNS1A	chloride channel, nucleotide-sensitive, 1A	7	NA	cytoskeleton	NA	NA	IEA	KW-0206	J:60000
502	MGI:2388124	CLRN1	clarin 1	3	NA	microtubule cytoskeleton	is a part of auditory hair cell	NA	IDA	NA	J:151515
503	MGI:894297	CLTA	clathrin, light polypeptide (Lca)	4	NA	cytoskeleton	NA	NA	IEA	KW-0206	J:60000
504	MGI:2388633	CLTC	clathrin, heavy polypeptide (Hc)	11	NA	cytoskeleton	NA	NA	IEA	KW-0206	J:60000
505	MGI:88423	CLU	clusterin	14	colocalizes_with	cytoskeleton	NA	NA	ISO	P10909	J:164563
506	MGI:1924029	CLUAP1	clusterin associated protein 1	16	NA	centrosome	NA	NA	IBA	PTN000489125	J:265628
507	MGI:103227	CMAH	cytidine monophospho-N-acetylneuraminic acid hydroxylase	13	NA	cytoskeleton	NA	NA	ISO	Q9Y471	J:164563
508	MGI:104979	CNN1	calponin 1	9	NA	cytoskeleton	NA	NA	IBA	PTN000437496	J:265628
509	MGI:105093	CNN2	calponin 2	10	NA	cytoskeleton	NA	NA	IBA	PTN000437496	J:265628
510	MGI:1919244	CNN3	calponin 3, acidic	3	NA	actin cytoskeleton	NA	NA	ISO	Q15417	J:164563
511	MGI:88437	CNP	2',3'-cyclic nucleotide 3' phosphodiesterase	11	NA	microtubule	NA	NA	ISO	P09543	J:164563
512	MGI:104615	CNR1	cannabinoid receptor 1 (brain)	4	NA	actin cytoskeleton	NA	NA	ISO	P21554	J:164563
513	MGI:2443104	CNTLN	centlein, centrosomal protein	4	NA	centriole	NA	NA	IBA	PTN000437466	J:265628
514	MGI:1889576	CNTRL	centriolin	2	NA	centriolar satellite	NA	NA	ISO	Q7Z7A1	J:164563
515	MGI:2443290	CNTROB	centrobin, centrosomal BRCA2 interacting protein	11	NA	centriole	NA	NA	IBA	PTN002438084	J:265628
516	MGI:105056	COBL	cordon-bleu WH2 repeat	11	colocalizes_with	actin filament	NA	NA	IBA	PTN002931323	J:265628
517	MGI:1349451	CORIN	corin, serine peptidase	5	NA	actin cytoskeleton	NA	NA	ISO	Q9Y5Q5	J:164563
518	MGI:1345961	CORO1A	coronin, actin binding protein 1A	7	NA	actin cytoskeleton	NA	NA	IDA	NA	J:100752
519	MGI:1345963	CORO1B	coronin, actin binding protein 1B	19	NA	actin filament	NA	NA	ISO	Q9BR76	J:164563
520	MGI:1345964	CORO1C	coronin, actin binding protein 1C	5	NA	actin cytoskeleton	NA	NA	ISO	Q9ULV4	J:164563
521	MGI:2444283	CORO2B	coronin, actin binding protein, 2B	9	NA	cytoskeleton	NA	NA	IEA	KW-0206	J:60000
522	MGI:1919292	COTL1	coactosin-like 1 (Dictyostelium)	8	colocalizes_with	actin filament	NA	NA	IBA	PTN000850943	J:265628
523	MGI:108442	CPEB1	cytoplasmic polyadenylation element binding protein 1	7	NA	centrosome	NA	NA	ISO	RGD:1310421	J:155856
524	MGI:1923416	CPLANE2	ciliogenesis and planar polarity effector 2	4	NA	centriole	NA	NA	IDA	NA	J:255486
525	MGI:88513	CR1L	complement component (3b/4b) receptor 1-like	1	NA	cytoskeleton	NA	NA	ISO	P17927	J:164563
526	MGI:2685919	CRACR2A	calcium release activated channel regulator 2A	6	NA	cytoskeleton	NA	NA	IEA	KW-0206	J:60000
527	MGI:88497	CRHBP	corticotropin releasing hormone binding protein	13	NA	microtubule	NA	NA	ISO	RGD:2403	J:155856
528	MGI:88508	CRK	v-crk avian sarcoma virus CT10 oncogene homolog	11	NA	actin cytoskeleton	NA	NA	IDA	NA	J:75087
529	MGI:107793	CRMP1	collapsin response mediator protein 1	5	NA	actin cytoskeleton	exists during semaphorin-plexin signaling pathway	NA	IDA	NA	J:231247
530	MGI:3529431	CROCC	ciliary rootlet coiled-coil, rootletin	4	NA	actin cytoskeleton	NA	NA	ISO	Q5TZA2	J:164563
531	MGI:88516	CRYAB	crystallin, alpha B	9	NA	actin filament bundle	NA	NA	ISO	RGD:2414	J:155856
532	MGI:1934950	CSNK1A1	casein kinase 1, alpha 1	18	NA	centrosome	NA	NA	ISO	P48729	J:164563
533	MGI:1355272	CSNK1D	casein kinase 1, delta	11	NA	centrosome	NA	NA	ISO	RGD:71031	J:155856
534	MGI:2681832	CSPP1	centrosome and spindle pole associated protein 1	1	NA	centriolar satellite	NA	NA	ISO	Q1MSJ5	J:164563
535	MGI:88549	CSRP1	cysteine and glycine-rich protein 1	1	NA	actin cytoskeleton	NA	NA	TAS	NA	J:53325
536	MGI:1330824	CSRP3	cysteine and glycine-rich protein 3	7	NA	cytoskeleton	NA	NA	IEA	KW-0206	J:60000
537	MGI:1915079	CSTPP1	centriolar satellite-associated tubulin polyglutamylase complex regulator 1	2	NA	cytoskeleton	NA	NA	IEA	KW-0206	J:60000
538	MGI:1926953	CTDP1	CTD (carboxy-terminal domain, RNA polymerase II, polypeptide A) phosphatase, subunit 1	18	NA	centrosome	NA	NA	ISO	Q9Y5B0	J:164563
539	MGI:88274	CTNNA1	catenin (cadherin associated protein), alpha 1	18	NA	actin cytoskeleton	NA	NA	IEA	IPR000633	J:72247
540	MGI:88275	CTNNA2	catenin (cadherin associated protein), alpha 2	6	NA	actin cytoskeleton	NA	NA	IEA	IPR000633	J:72247
541	MGI:2661445	CTNNA3	catenin (cadherin associated protein), alpha 3	10	NA	cytoskeleton	NA	NA	IEA	KW-0206	J:60000
542	MGI:1859649	CTNNAL1	catenin (cadherin associated protein), alpha-like 1	4	NA	cytoskeleton	NA	NA	IEA	KW-0206	J:60000
543	MGI:88276	CTNNB1	catenin (cadherin associated protein), beta 1	9	NA	centrosome	NA	NA	IDA	NA	J:164744
544	MGI:1913892	CTNNBL1	catenin, beta like 1	2	NA	centrosome	NA	NA	ISO	Q8WYA6	J:164563
545	MGI:1932872	CTNS	cystinosis, nephropathic	11	NA	intermediate filament cytoskeleton	NA	NA	ISO	O60931	J:164563
546	MGI:109553	CTSC	cathepsin C	7	NA	centrosome	NA	NA	ISO	P53634	J:164563
547	MGI:107285	CTSH	cathepsin H	9	NA	axoneme	NA	NA	ISO	RGD:2447	J:155856
548	MGI:99695	CTTN	cortactin	7	colocalizes_with	actin filament	NA	NA	IBA	PTN000850943	J:265628
549	MGI:1353467	CTTNBP2	cortactin binding protein 2	6	NA	actin cytoskeleton	NA	NA	ISO	O88864	J:73065
550	MGI:1933137	CTTNBP2NL	CTTNBP2 N-terminal like	3	NA	actin cytoskeleton	NA	NA	IBA	PTN000570726	J:265628
551	MGI:1347360	CUL3	cullin 3	1	NA	centrosome	NA	NA	ISO	Q13618	J:164563
552	MGI:1913765	CUL7	cullin 7	17	NA	centrosome	NA	NA	ISO	Q14999	J:164563
553	MGI:105303	CXCR2	chemokine (C-X-C motif) receptor 2	1	NA	microtubule cytoskeleton	NA	NA	ISO	P25025	J:164563
554	MGI:1316658	CYBA	cytochrome b-245, alpha polypeptide	8	NA	stress fiber	NA	NA	ISO	RGD:620573	J:155856
555	MGI:1921506	CYLD	CYLD lysine 63 deubiquitinase	8	NA	centrosome	NA	NA	ISO	Q9NQC7	J:164563
556	MGI:88596	CYP2A4	cytochrome P450, family 2, subfamily a, polypeptide 4	7	NA	cytoplasmic microtubule	NA	NA	ISO	P11509	J:164563
557	MGI:88597	CYP2A5	cytochrome P450, family 2, subfamily a, polypeptide 5	7	NA	cytoplasmic microtubule	NA	NA	ISO	P11509	J:164563
558	MGI:3616441	CYPT1	cysteine-rich perinuclear theca 1	X	NA	cytoskeleton	NA	NA	IEA	KW-0206	J:60000
559	MGI:2177632	CYS1	cystin 1	12	NA	axoneme	is a part of nephron tubule epithelial cell,is a part of cortical renal tubule	NA	IDA	NA	J:161877
560	MGI:2441702	CYTH4	cytohesin 4	15	NA	centriolar satellite	NA	NA	ISO	Q9UIA0	J:164563
561	MGI:91842	D1PAS1	DNA segment, Chr 1, Pasteur Institute 1	1	NA	centrosome	NA	NA	ISO	O00571	J:164563
562	MGI:1196431	D7ERTD443E	DNA segment, Chr 7, ERATO Doi 443, expressed	7	NA	actin cytoskeleton	NA	NA	ISO	Q96M02	J:164563
563	MGI:1914596	DAAM1	dishevelled associated activator of morphogenesis 1	12	NA	ciliary basal body	NA	NA	ISO	Q9Y4D1	J:164563
564	MGI:101864	DAG1	dystroglycan 1	9	NA	cytoskeleton	NA	NA	IEA	KW-0206	J:60000
565	MGI:1916885	DAPK1	death associated protein kinase 1	13	NA	actin cytoskeleton	NA	NA	ISO	P53355	J:164563
566	MGI:1203520	DAPK3	death-associated protein kinase 3	10	NA	actin filament	NA	NA	ISO	RGD:621766	J:155856
567	MGI:1197015	DAXX	Fas death domain-associated protein	17	NA	microtubule	NA	NA	ISO	RGD:621227	J:155856
568	MGI:94864	DBH	dopamine beta hydroxylase	2	NA	centriolar satellite	NA	NA	ISO	P09172	J:164563
569	MGI:1931838	DBN1	drebrin 1	13	NA	actin cytoskeleton	NA	NA	IDA	NA	J:76483
570	MGI:700006	DBNL	drebrin-like	11	colocalizes_with	actin filament	NA	NA	IBA	PTN000850943	J:265628
571	MGI:105386	DBT	dihydrolipoamide branched chain transacylase E2	3	NA	microtubule cytoskeleton	NA	NA	ISO	P11182	J:164563
572	MGI:1916220	DCAF12	DDB1 and CUL4 associated factor 12	4	NA	centrosome	NA	NA	ISO	Q5T6F0	J:164563
573	MGI:2684929	DCAF13	DDB1 and CUL4 associated factor 13	15	NA	centrosome	NA	NA	ISO	Q9NV06	J:164563
574	MGI:2652818	DCDC2A	doublecortin domain containing 2a	13	NA	axoneme	NA	NA	IBA	PTN002744418	J:265628
575	MGI:2686212	DCDC2B	doublecortin domain containing 2b	4	NA	microtubule	NA	NA	IBA	PTN000543880	J:265628
576	MGI:1915761	DCDC2C	doublecortin domain containing 2C	12	NA	microtubule	NA	NA	IBA	PTN000543880	J:265628
577	MGI:1918012	DCLK2	doublecortin-like kinase 2	3	NA	cytoskeleton	NA	NA	IEA	KW-0206	J:60000
578	MGI:2156057	DCLRE1B	DNA cross-link repair 1B	3	NA	centrosome	NA	NA	ISO	Q9H816	J:164563
579	MGI:107745	DCTN1	dynactin 1	6	NA	centriole	NA	NA	IDA	NA	J:207807
580	MGI:107733	DCTN2	dynactin 2	10	NA	centrosome	NA	NA	IBA	PTN001034318	J:265628
581	MGI:1859251	DCTN3	dynactin 3	4	NA	centrosome	NA	NA	ISO	O75935	J:164563
582	MGI:1914915	DCTN4	dynactin 4	18	NA	centrosome	NA	NA	ISO	Q9UJW0	J:164563
583	MGI:1891689	DCTN5	dynactin 5	7	NA	centrosome	NA	NA	ISO	Q9BTE1	J:164563
584	MGI:1343154	DCTN6	dynactin 6	8	NA	centrosome	NA	NA	ISO	O00399	J:164563
585	MGI:1924113	DCUN1D5	DCN1, defective in cullin neddylation 1, domain containing 5 (S. cerevisiae)	9	NA	cytoskeleton	NA	NA	IEA	KW-0206	J:60000
586	MGI:1277171	DCX	doublecortin	X	NA	axoneme	NA	NA	IBA	PTN000543934	J:265628
587	MGI:1915130	DCXR	dicarbonyl L-xylulose reductase	11	NA	cytoplasmic microtubule	NA	NA	ISO	Q7Z4W1	J:164563
588	MGI:1919358	DDHD2	DDHD domain containing 2	8	NA	centriolar satellite	NA	NA	ISO	O94830	J:164563
589	MGI:1345277	DDR2	discoidin domain receptor family, member 2	1	NA	actin cytoskeleton	NA	NA	ISO	Q16832	J:164563
590	MGI:103064	DDX3X	DEAD box helicase 3, X-linked	X	NA	centrosome	NA	NA	ISO	O00571	J:164563
591	MGI:104976	DDX6	DEAD (Asp-Glu-Ala-Asp) box polypeptide 6	9	NA	outer dense fiber	NA	NA	ISO	RGD:1564560	J:155856
592	MGI:2443590	DDX11	DEAD/H box helicase 11	17	NA	centrosome	NA	NA	ISO	Q96FC9	J:164563
593	MGI:2442858	DDX58	DEAD/H box helicase 58	4	NA	actin cytoskeleton	NA	NA	ISO	O95786	J:164563
594	MGI:2384570	DDX60	DExD/H box helicase 60	8	NA	intermediate filament cytoskeleton	NA	NA	ISO	Q8IY21	J:164563
595	MGI:1346328	DEF6	differentially expressed in FDCP 6	17	NA	cytoskeleton	NA	NA	IEA	KW-0206	J:60000
596	MGI:1918035	DENND1C	DENN/MADD domain containing 1C	17	NA	centrosome	NA	NA	ISO	Q8IV53	J:164563
597	MGI:2444961	DENND2A	DENN/MADD domain containing 2A	6	NA	actin cytoskeleton	NA	NA	IBA	PTN002691629	J:265628
598	MGI:94885	DES	desmin	1	NA	cytoskeleton	is a part of skeletal muscle tissue	NA	IDA	NA	J:74316
599	MGI:2443026	DEUP1	deuterosome assembly protein 1	9	NA	centriole	NA	NA	IBA	PTN000430010	J:265628
600	MGI:105060	DGKG	diacylglycerol kinase, gamma	16	NA	cytoskeleton	NA	NA	IEA	KW-0206	J:60000
601	MGI:2444188	DGKH	diacylglycerol kinase, eta	14	NA	actin cytoskeleton	NA	NA	IDA	NA	J:289450
602	MGI:102918	DGKQ	diacylglycerol kinase, theta	5	NA	cytoskeleton	NA	NA	ISO	P52824	J:164563
603	MGI:1922004	DHCR24	24-dehydrocholesterol reductase	4	NA	cytoskeleton	NA	NA	ISO	RGD:1306529	J:155856
604	MGI:108177	DHX9	DEAH (Asp-Glu-Ala-His) box polypeptide 9	1	NA	actin cytoskeleton	NA	NA	ISO	Q08211	J:164563
605	MGI:1194490	DIAPH1	diaphanous related formin 1	18	NA	actin filament	NA	NA	IBA	PTN000575131	J:265628
606	MGI:1858500	DIAPH2	diaphanous related formin 2	X	NA	actin filament	NA	NA	IBA	PTN000575131	J:265628
607	MGI:1927222	DIAPH3	diaphanous related formin 3	14	NA	actin filament	NA	NA	IBA	PTN000575131	J:265628
608	MGI:1344352	DIDO1	death inducer-obliterator 1	2	NA	cytoskeleton	NA	NA	IEA	KW-0206	J:60000
609	MGI:2143272	DIS3L	DIS3 like exosome 3'-5' exoribonuclease	9	NA	centrosome	NA	NA	ISO	Q8TF46	J:164563
610	MGI:2447658	DISC1	disrupted in schizophrenia 1	8	NA	centrosome	NA	NA	IBA	PTN001801422	J:265628
611	MGI:2679721	DIXDC1	DIX domain containing 1	9	NA	cytoskeleton	NA	NA	IEA	KW-0206	J:60000
612	MGI:1354949	DLC1	deleted in liver cancer 1	8	colocalizes_with	actin filament	NA	NA	ISO	RGD:68416	J:155856
613	MGI:107231	DLG1	discs large MAGUK scaffold protein 1	16	NA	microtubule	NA	NA	ISO	Q12959	J:164563
614	MGI:1277959	DLG4	discs large MAGUK scaffold protein 4	11	NA	cortical cytoskeleton	NA	NA	ISO	P78352	J:164563
615	MGI:1918478	DLG5	discs large MAGUK scaffold protein 5	14	NA	ciliary basal body	NA	NA	IDA	NA	J:218232
616	MGI:2183453	DLGAP5	DLG associated protein 5	14	NA	centriolar satellite	NA	NA	ISO	Q15398	J:164563
617	MGI:94909	DMD	dystrophin, muscular dystrophy	X	NA	cortical actin cytoskeleton	NA	NA	IBA	PTN001566526	J:265628
618	MGI:99670	DMTN	dematin actin binding protein	14	NA	actin cytoskeleton	NA	NA	IBA	PTN001198097	J:265628
619	MGI:1915520	DNAAF1	dynein, axonemal assembly factor 1	8	NA	axoneme	NA	NA	IBA	PTN002915666	J:265628
620	MGI:1923566	DNAAF2	dynein, axonemal assembly factor 2	12	NA	ciliary basal body	NA	NA	ISO	Q19119	J:194954
621	MGI:1914935	DNAAF4	dynein axonemal assembly factor 4	9	NA	centrosome	NA	NA	ISO	Q5VJS5	J:73065
622	MGI:107721	DNAH1	dynein, axonemal, heavy chain 1	14	NA	axoneme	NA	NA	ISO	Q9P2D7	J:164563
623	MGI:107731	DNAH2	dynein, axonemal, heavy chain 2	11	NA	axonemal dynein complex	NA	NA	IDA	NA	J:289069
624	MGI:2683040	DNAH3	dynein, axonemal, heavy chain 3	7	NA	cytoskeleton	NA	NA	IEA	KW-0206	J:60000
625	MGI:107718	DNAH5	dynein, axonemal, heavy chain 5	15	NA	axonemal dynein complex	NA	NA	IMP	MGI:2180081	J:76189
626	MGI:107744	DNAH6	dynein, axonemal, heavy chain 6	6	NA	dynein complex	NA	NA	IBA	PTN000743491	J:265628
627	MGI:2685838	DNAH7A	dynein, axonemal, heavy chain 7A	1	NA	dynein complex	NA	NA	IBA	PTN000743491	J:265628
628	MGI:2684953	DNAH7B	dynein, axonemal, heavy chain 7B	1	NA	dynein complex	NA	NA	IBA	PTN000743491	J:265628
629	MGI:3639762	DNAH7C	dynein, axonemal, heavy chain 7C	1	NA	dynein complex	NA	NA	IBA	PTN000743491	J:265628
630	MGI:107714	DNAH8	dynein, axonemal, heavy chain 8	17	NA	axoneme	NA	NA	ISO	Q96JB1	J:164563
631	MGI:1289279	DNAH9	dynein, axonemal, heavy chain 9	11	NA	axoneme	NA	NA	IBA	PTN000073047	J:265628
632	MGI:1860299	DNAH10	dynein, axonemal, heavy chain 10	5	NA	dynein complex	NA	NA	IBA	PTN000743491	J:265628
633	MGI:1100864	DNAH11	dynein, axonemal, heavy chain 11	12	NA	axoneme	NA	NA	IBA	PTN000073047	J:265628
634	MGI:107720	DNAH12	dynein, axonemal, heavy chain 12	14	NA	cytoskeleton	NA	NA	IEA	KW-0206	J:60000
635	MGI:2444525	DNAH14	dynein, axonemal, heavy chain 14	1	NA	dynein complex	NA	NA	IBA	PTN000743491	J:265628
636	MGI:1917176	DNAH17	dynein, axonemal, heavy chain 17	11	NA	axoneme	NA	NA	IBA	PTN000073047	J:265628
637	MGI:1916172	DNAI1	dynein axonemal intermediate chain 1	4	NA	centrosome	is a part of colon epithelial cell	NA	IDA	NA	J:240425
638	MGI:2685574	DNAI2	dynein axonemal intermediate chain 2	11	NA	axonemal dynein complex	NA	NA	ISO	Q9GZS0	J:73065
639	MGI:3045269	DNAI3	dynein axonemal intermediate chain 3	3	NA	axonemal dynein complex	NA	NA	IDA	NA	J:289069
640	MGI:2385328	DNAI4	dynein axonemal intermediate chain 4	4	NA	axonemal dynein complex	NA	NA	IBA	PTN000277911	J:265628
641	MGI:1270129	DNAJA1	DnaJ heat shock protein family (Hsp40) member A1	4	NA	microtubule cytoskeleton	NA	NA	ISO	P31689	J:164563
642	MGI:1933786	DNAJA3	DnaJ heat shock protein family (Hsp40) member A3	16	colocalizes_with	actin filament	NA	NA	ISO	Q96EY1	J:164563
643	MGI:1306822	DNAJB3	DnaJ heat shock protein family (Hsp40) member B3	1	NA	centrosome	is a part of germ cell of testis	NA	IDA	NA	J:193087
644	MGI:1916637	DNAJB13	DnaJ heat shock protein family (Hsp40) member B13	7	NA	axoneme	NA	NA	IDA	NA	J:138912
645	MGI:1928373	DNAJC7	DnaJ heat shock protein family (Hsp40) member C7	11	NA	cytoskeleton	NA	NA	IEA	KW-0206	J:60000
646	MGI:1919522	DNAJC24	DnaJ heat shock protein family (Hsp40) member C24	2	NA	cytoskeleton	NA	NA	IEA	KW-0206	J:60000
647	MGI:1921462	DNAL1	dynein, axonemal, light chain 1	12	NA	cytoskeleton	NA	NA	IEA	KW-0206	J:60000
648	MGI:1859217	DNAL4	dynein, axonemal, light chain 4	15	NA	cytoskeleton	NA	NA	IEA	KW-0206	J:60000
649	MGI:1922813	DNALI1	dynein, axonemal, light intermediate polypeptide 1	4	NA	axoneme	NA	NA	IBA	PTN000323885	J:265628
650	MGI:1924755	DNHD1	dynein heavy chain domain 1	7	NA	dynein complex	NA	NA	IBA	PTN000743491	J:265628
651	MGI:107384	DNM1	dynamin 1	2	NA	cytoskeleton	NA	NA	IEA	KW-0206	J:60000
652	MGI:1921256	DNM1L	dynamin 1-like	16	NA	microtubule	NA	NA	IBA	PTN000170013	J:265628
653	MGI:109547	DNM2	dynamin 2	9	NA	centrosome	NA	NA	ISO	RGD:2513	J:155856
654	MGI:1341299	DNM3	dynamin 3	1	NA	cytoskeleton	NA	NA	IEA	KW-0206	J:60000
655	MGI:1917352	DNMBP	dynamin binding protein	19	NA	cytoskeleton	NA	NA	IEA	KW-0206	J:60000
656	MGI:2149010	DOCK2	dedicator of cyto-kinesis 2	11	NA	cytoskeleton	NA	NA	IEA	KW-0206	J:60000
657	MGI:109529	DPF2	double PHD fingers 2	19	NA	centrosome	NA	NA	ISO	Q92785	J:164563
658	MGI:2443967	DPP9	dipeptidylpeptidase 9	17	NA	microtubule	NA	NA	ISO	Q86TI2	J:164563
659	MGI:1349763	DPYSL2	dihydropyrimidinase-like 2	14	NA	cytoskeleton	NA	NA	IEA	KW-0206	J:60000
660	MGI:1349762	DPYSL3	dihydropyrimidinase-like 3	18	NA	filamentous actin	NA	NA	ISO	RGD:2410	J:155856
661	MGI:1100515	DR1	down-regulator of transcription 1	5	NA	mitotic spindle	NA	NA	IC	NA	J:162081
662	MGI:2685906	DRC1	dynein regulatory complex subunit 1	5	NA	axonemal dynein complex	NA	NA	IEA	IPR039750	J:72247
663	MGI:1921915	DRC3	dynein regulatory complex subunit 3	11	NA	axoneme	NA	NA	ISO	Q9H069	J:73065
664	MGI:2685616	DRC7	dynein regulatory complex subunit 7	8	NA	cytoskeleton	NA	NA	IEA	KW-0206	J:60000
665	MGI:94926	DRD4	dopamine receptor D4	7	NA	centrosome	NA	NA	ISO	P21917	J:164563
666	MGI:109611	DSP	desmoplakin	13	NA	cytoskeleton	NA	NA	IEA	IPR001101	J:72247
667	MGI:104627	DST	dystonin	1	NA	actin cytoskeleton	NA	PR:Q91ZU6-1	IDA	NA	J:56502
668	MGI:1929270	DSTN	destrin	2	NA	actin cytoskeleton	NA	NA	IBA	PTN000227258	J:265628
669	MGI:1924093	DTL	denticleless E3 ubiquitin protein ligase	1	NA	centrosome	NA	NA	ISO	Q9NZJ0	J:164563
670	MGI:106039	DTNA	dystrobrevin alpha	18	NA	intermediate filament cytoskeleton	NA	NA	ISO	Q9Y4J8	J:164563
671	MGI:2137586	DTNBP1	dystrobrevin binding protein 1	13	NA	microtubule cytoskeleton	NA	NA	ISO	Q96EV8	J:164563
672	MGI:1915926	DUSP22	dual specificity phosphatase 22	13	NA	filamentous actin	NA	NA	ISO	Q9NRW4	J:164563
673	MGI:94941	DVL1	dishevelled segment polarity protein 1	4	colocalizes_with	microtubule	NA	NA	ISO	RGD:620632	J:155856
674	MGI:106613	DVL2	dishevelled segment polarity protein 2	11	NA	cytoskeleton	NA	NA	NAS	NA	J:146735
675	MGI:103147	DYNC1H1	dynein cytoplasmic 1 heavy chain 1	12	NA	centrosome	NA	NA	ISO	Q14204	J:164563
676	MGI:107743	DYNC1I1	dynein cytoplasmic 1 intermediate chain 1	6	NA	cytoplasmic dynein complex	NA	NA	IBA	PTN000277824	J:265628
677	MGI:107750	DYNC1I2	dynein cytoplasmic 1 intermediate chain 2	2	NA	centrosome	NA	NA	ISO	Q13409	J:164563
678	MGI:2135610	DYNC1LI1	dynein cytoplasmic 1 light intermediate chain 1	9	colocalizes_with	centrosome	NA	NA	IBA	PTN000293992	J:265628
679	MGI:107738	DYNC1LI2	dynein, cytoplasmic 1 light intermediate chain 2	8	colocalizes_with	centrosome	NA	NA	IBA	PTN000293992	J:265628
680	MGI:107736	DYNC2H1	dynein cytoplasmic 2 heavy chain 1	9	NA	axoneme	NA	NA	IBA	PTN002472914	J:265628
681	MGI:2445085	DYNC2I1	dynein 2 intermediate chain 1	12	colocalizes_with	centrosome	NA	NA	ISO	Q8WVS4	J:164563
682	MGI:1919070	DYNC2I2	dynein 2 intermediate chain 2	2	NA	axoneme	NA	NA	IDA	NA	J:206673
683	MGI:1913996	DYNC2LI1	dynein cytoplasmic 2 light intermediate chain 1	17	NA	axoneme	NA	NA	IBA	PTN000326085	J:265628
684	MGI:1861457	DYNLL1	dynein light chain LC8-type 1	5	NA	centrosome	NA	NA	ISO	P63167	J:164563
685	MGI:1915347	DYNLL2	dynein light chain LC8-type 2	11	NA	centrosome	NA	NA	ISO	Q96FJ2	J:164563
686	MGI:1914318	DYNLRB1	dynein light chain roadblock-type 1	2	NA	centrosome	NA	NA	IBA	PTN000845699	J:265628
687	MGI:1922715	DYNLRB2	dynein light chain roadblock-type 2	8	NA	centrosome	NA	NA	IBA	PTN000845699	J:265628
688	MGI:3807506	DYNLT1A	dynein light chain Tctex-type 1A	17	NA	cytoplasmic dynein complex	NA	NA	ISO	P63172	J:164563
689	MGI:98643	DYNLT1B	dynein light chain Tctex-type 1B	17	NA	cytoplasmic dynein complex	NA	NA	IBA	PTN000478852	J:265628
690	MGI:3807476	DYNLT1C	dynein light chain Tctex-type 1C	17	NA	cytoplasmic dynein complex	NA	NA	ISO	P63172	J:164563
691	MGI:3780996	DYNLT1F	dynein light chain Tctex-type 1F	17	NA	cytoplasmic dynein complex	NA	NA	ISO	P63172	J:164563
692	MGI:98642	DYNLT2A1	dynein light chain Tctex-type 2A1	17	NA	cytoplasmic dynein complex	NA	NA	IBA	PTN000478852	J:265628
693	MGI:1913311	DYNLT2B	dynein light chain Tctex-type 2B	16	colocalizes_with	axoneme	NA	NA	ISO	Q8WW35	J:164563
694	MGI:1914367	DYNLT3	dynein light chain Tctex-type 3	X	NA	cytoplasmic dynein complex	NA	NA	IBA	PTN000478852	J:265628
695	MGI:3045358	DYNLT4	dynein light chain Tctex-type 4	4	NA	axoneme	NA	NA	IDA	NA	J:201079
696	MGI:1914594	DYNLT5	dynein light chain Tctex-type 5	4	NA	cytoplasmic dynein complex	NA	NA	IBA	PTN000478852	J:265628
697	MGI:1330299	DYRK1A	dual-specificity tyrosine-(Y)-phosphorylation regulated kinase 1a	16	colocalizes_with	actin filament	NA	NA	ISO	Q13627	J:164563
698	MGI:1330301	DYRK2	dual-specificity tyrosine-(Y)-phosphorylation regulated kinase 2	10	NA	cytoskeleton	NA	NA	IBA	PTN000624546	J:265628
699	MGI:1330300	DYRK3	dual-specificity tyrosine-(Y)-phosphorylation regulated kinase 3	1	NA	cytoskeleton	NA	NA	IBA	PTN000624546	J:265628
700	MGI:1330292	DYRK4	dual-specificity tyrosine-(Y)-phosphorylation regulated kinase 4	6	NA	cytoskeleton	NA	NA	IBA	PTN000624546	J:265628
701	MGI:1349385	DYSF	dysferlin	6	NA	centriolar satellite	NA	NA	ISO	O75923	J:164563
702	MGI:1914311	DZIP1	DAZ interacting protein 1	14	NA	centriolar satellite	NA	PR:000049974	IDA	NA	J:239231
703	MGI:1919757	DZIP1L	DAZ interacting protein 1-like	9	NA	axoneme	NA	NA	IDA	NA	J:260445
704	MGI:101941	E2F1	E2F transcription factor 1	2	NA	centrosome	NA	NA	ISO	Q01094	J:164563
705	MGI:109530	E4F1	E4F transcription factor 1	17	NA	spindle	NA	NA	IDA	NA	J:91435
706	MGI:2140220	ECPAS	Ecm29 proteasome adaptor and scaffold	4	NA	centrosome	NA	NA	ISO	Q5VYK3	J:164563
707	MGI:95281	ECT2	ect2 oncogene	3	NA	centralspindlin complex	NA	NA	ISO	Q9H8V3	J:164563
708	MGI:1096881	EEF1A1	eukaryotic translation elongation factor 1 alpha 1	9	NA	cortical actin cytoskeleton	NA	NA	ISO	P68104	J:164563
709	MGI:3645330	EEF1AKMT3	EEF1A lysine methyltransferase 3	10	NA	centrosome	NA	NA	ISO	Q96AZ1	J:164563
710	MGI:1914043	EFCAB1	EF-hand calcium binding domain 1	16	NA	axoneme	NA	NA	ISO	Q8T893	J:73065
711	MGI:1915476	EFCAB2	EF-hand calcium binding domain 2	1	NA	cytoskeleton	NA	NA	IEA	KW-0206	J:60000
712	MGI:1919127	EFHC1	EF-hand domain (C-terminal) containing 1	1	NA	axoneme	NA	NA	IBA	PTN000250050	J:265628
713	MGI:1921655	EFHC2	EF-hand domain (C-terminal) containing 2	X	NA	axoneme	NA	NA	IBA	PTN000250050	J:265628
714	MGI:2444851	EFR3B	EFR3 homolog B	12	NA	actin cytoskeleton	NA	NA	ISO	Q9Y2G0	J:164563
715	MGI:2667252	EHBP1	EH domain binding protein 1	11	NA	filamentous actin	NA	NA	IBA	PTN001141409	J:265628
716	MGI:3612340	EHBP1L1	EH domain binding protein 1-like 1	19	NA	filamentous actin	NA	NA	IBA	PTN001141409	J:265628
717	MGI:2154274	EHD2	EH-domain containing 2	7	NA	microtubule cytoskeleton	NA	NA	ISO	Q9NZN4	J:164563
718	MGI:95301	EIF3A	eukaryotic translation initiation factor 3, subunit A	19	NA	cytoskeleton	NA	NA	IEA	KW-0206	J:60000
719	MGI:1196288	EIF6	eukaryotic translation initiation factor 6	2	NA	intermediate filament	NA	NA	IDA	NA	J:44335
720	MGI:107427	ELAVL4	ELAV like RNA binding protein 4	4	NA	cytoskeleton	NA	NA	ISO	RGD:1560027	J:155856
721	MGI:2445168	ELMOD3	ELMO/CED-12 domain containing 3	6	NA	cytoskeleton	NA	NA	IEA	KW-0206	J:60000
722	MGI:108117	EMD	emerin	X	NA	microtubule	NA	NA	IEA	KW-0493	J:60000
723	MGI:1915769	EML1	echinoderm microtubule associated protein like 1	12	NA	cytoskeleton	NA	NA	IEA	KW-0206	J:60000
724	MGI:1919455	EML2	echinoderm microtubule associated protein like 2	7	NA	cytoskeleton	NA	NA	IEA	KW-0206	J:60000
725	MGI:2387612	EML3	echinoderm microtubule associated protein like 3	19	NA	cytoskeleton	NA	NA	IEA	KW-0206	J:60000
726	MGI:1926048	EML4	echinoderm microtubule associated protein like 4	17	NA	cytoskeleton	NA	NA	IEA	KW-0206	J:60000
727	MGI:2442513	EML5	echinoderm microtubule associated protein like 5	12	NA	cytoskeleton	NA	NA	IEA	KW-0206	J:60000
728	MGI:2442895	EML6	echinoderm microtubule associated protein like 6	11	NA	cytoskeleton	NA	NA	IEA	KW-0206	J:60000
729	MGI:108360	ENAH	ENAH actin regulator	1	NA	actin cytoskeleton	NA	NA	TAS	NA	J:53259
730	MGI:109610	ENC1	ectodermal-neural cortex 1	13	NA	cytoskeleton	NA	NA	IEA	KW-0206	J:60000
731	MGI:2142593	ENKD1	enkurin domain containing 1	8	NA	cytoplasmic microtubule	NA	NA	IBA	PTN001256932	J:265628
732	MGI:1915362	ENTR1	endosome associated trafficking regulator 1	2	NA	centrosome	NA	NA	IBA	PTN002039065	J:265628
733	MGI:95401	EPB41	erythrocyte membrane protein band 4.1	4	NA	actin cytoskeleton	NA	NA	ISS	NA	J:69890
734	MGI:103010	EPB41L1	erythrocyte membrane protein band 4.1 like 1	2	NA	cytoskeleton	NA	NA	IBA	PTN001150527	J:265628
735	MGI:103009	EPB41L2	erythrocyte membrane protein band 4.1 like 2	10	NA	actin cytoskeleton	NA	NA	ISS	NA	J:69890
736	MGI:103008	EPB41L3	erythrocyte membrane protein band 4.1 like 3	17	NA	cytoskeleton	NA	NA	IBA	PTN001150527	J:265628
737	MGI:103007	EPB41L4A	erythrocyte membrane protein band 4.1 like 4a	18	NA	cytoskeleton	NA	NA	IBA	PTN001150527	J:265628
738	MGI:1859149	EPB41L4B	erythrocyte membrane protein band 4.1 like 4b	4	NA	cytoskeleton	NA	NA	IBA	PTN001150527	J:265628
739	MGI:103006	EPB41L5	erythrocyte membrane protein band 4.1 like 5	1	NA	cytoskeleton	NA	NA	IBA	PTN001150527	J:265628
740	MGI:95402	EPB42	erythrocyte membrane protein band 4.2	2	NA	cortical cytoskeleton	is a part of erythrocyte	NA	IDA	NA	J:138919
741	MGI:99612	EPHA3	Eph receptor A3	16	NA	actin cytoskeleton	NA	NA	ISO	P29320	J:164563
742	MGI:2386306	EPPK1	epiplakin 1	15	NA	cytoskeleton	NA	NA	IDA	NA	J:236209
743	MGI:2151013	ERC1	ELKS/RAB6-interacting/CAST family member 1	6	NA	centrosome	NA	NA	ISO	Q8IUD2	J:164563
744	MGI:1098749	ERC2	ELKS/RAB6-interacting/CAST family member 2	14	NA	cytoskeleton	NA	NA	IEA	KW-0206	J:60000
745	MGI:95413	ERCC2	excision repair cross-complementing rodent repair deficiency, complementation group 2	7	NA	cytoskeleton	NA	NA	IEA	KW-0206	J:60000
746	MGI:1923501	ERCC6L2	excision repair cross-complementing rodent repair deficiency, complementation group 6 like 2	13	colocalizes_with	centrosome	NA	NA	ISO	Q5T890	J:164563
747	MGI:1925017	ERMN	ermin, ERM-like protein	2	NA	cytoskeleton	NA	NA	IEA	KW-0206	J:60000
748	MGI:2146156	ESPL1	extra spindle pole bodies 1, separase	15	NA	centrosome	NA	NA	IBA	PTN000300670	J:265628
749	MGI:1861630	ESPN	espin	4	NA	actin cytoskeleton	NA	NA	IDA	NA	J:58991
750	MGI:1346831	ESRRA	estrogen related receptor, alpha	19	NA	microtubule cytoskeleton	NA	NA	ISO	P11474	J:164563
751	MGI:1890596	EVC	EvC ciliary complex subunit 1	5	NA	ciliary basal body	NA	NA	IDA	NA	J:124105
752	MGI:1915775	EVC2	EvC ciliary complex subunit 2	5	NA	cytoskeleton	NA	NA	IEA	KW-0206	J:60000
753	MGI:104736	EVI5	ecotropic viral integration site 5	5	NA	cytoskeleton	NA	NA	IEA	KW-0206	J:60000
754	MGI:1194884	EVL	Ena-vasodilator stimulated phosphoprotein	12	NA	cytoskeleton	NA	NA	IEA	IPR017354	J:72247
755	MGI:107507	EVPL	envoplakin	11	NA	cytoskeleton	NA	NA	IEA	IPR001101	J:72247
756	MGI:1922485	EXD2	exonuclease 3'-5' domain containing 2	12	NA	intermediate filament cytoskeleton	NA	NA	ISO	Q9NVH0	J:164563
757	MGI:1859270	EXOC7	exocyst complex component 7	11	NA	centriolar satellite	NA	NA	ISO	Q9UPT5	J:164563
758	MGI:109339	EYA3	EYA transcriptional coactivator and phosphatase 3	4	NA	centrosome	NA	NA	ISO	Q99504	J:164563
759	MGI:98931	EZR	ezrin	17	NA	actin cytoskeleton	NA	NA	ISO	P15311	J:164563
760	MGI:1919128	FAM83D	family with sequence similarity 83, member D	2	NA	cytoskeleton	NA	NA	IEA	KW-0206	J:60000
761	MGI:2145900	FAM83H	family with sequence similarity 83, member H	15	NA	cytoskeleton	NA	NA	IEA	KW-0206	J:60000
762	MGI:3041256	FAM107A	family with sequence similarity 107, member A	14	NA	actin cytoskeleton	NA	NA	IDA	NA	J:262339
763	MGI:1921097	FAM110A	family with sequence similarity 110, member A	2	NA	cytoskeleton	NA	NA	IEA	KW-0206	J:60000
764	MGI:1916593	FAM110B	family with sequence similarity 110, member B	4	NA	cytoskeleton	NA	NA	IEA	KW-0206	J:60000
765	MGI:1918813	FAM110C	family with sequence similarity 110, member C	12	NA	cytoskeleton	NA	NA	IEA	KW-0206	J:60000
766	MGI:1921123	FAM161A	family with sequence similarity 161, member A	11	NA	astral microtubule	NA	NA	ISO	Q3B820	J:164563
767	MGI:2443027	FAM161B	family with sequence similarity 161, member B	12	NA	cytoplasmic microtubule	NA	NA	ISO	Q96MY7	J:164563
768	MGI:3605773	FAM166A	family with sequence similarity 166, member A	2	NA	ciliary basal body	NA	NA	ISO	Q6J272	J:164563
769	MGI:1922679	FAM183B	family with sequence similarity 183, member B	11	NA	centrosome	NA	NA	IDA	NA	J:277272
770	MGI:1921775	FAM234B	family with sequence similarity 234, member B	6	NA	cytoskeleton	NA	NA	IEA	KW-0206	J:60000
771	MGI:1914180	FANK1	fibronectin type 3 and ankyrin repeat domains 1	7	NA	ciliary basal body	NA	NA	IDA	NA	J:240319
772	MGI:2446173	FARP1	FERM, RhoGEF (Arhgef) and pleckstrin domain protein 1 (chondrocyte-derived)	14	NA	cytoskeleton	NA	NA	IEA	IPR000299	J:72247
773	MGI:2385126	FARP2	FERM, RhoGEF and pleckstrin domain protein 2	1	NA	cytoskeleton	NA	NA	IEA	IPR000299	J:72247
774	MGI:1922033	FBF1	Fas (TNFRSF6) binding factor 1	11	NA	centriole	NA	NA	IBA	PTN002134454	J:265628
775	MGI:1921452	FBLIM1	filamin binding LIM protein 1	4	NA	cytoskeleton	NA	NA	IEA	KW-0206	J:60000
776	MGI:3052506	FBXL7	F-box and leucine-rich repeat protein 7	15	NA	centrosome	NA	NA	IDA	NA	J:184734
777	MGI:2443416	FBXL13	F-box and leucine-rich repeat protein 13	5	NA	cytoskeleton	NA	NA	IEA	KW-0206	J:60000
778	MGI:1914391	FBXO5	F-box protein 5	10	NA	cytoskeleton	NA	NA	IEA	KW-0206	J:60000
779	MGI:1354708	FBXO31	F-box protein 31	8	NA	centrosome	NA	NA	ISO	RGD:1561069	J:155856
780	MGI:2144023	FBXW11	F-box and WD-40 domain protein 11	11	NA	centrosome	NA	NA	ISO	Q9UKB1	J:164563
781	MGI:95499	FCGR2B	Fc receptor, IgG, low affinity IIb	1	NA	cytoskeleton	NA	NA	IEA	KW-0206	J:60000
782	MGI:2441771	FCHSD1	FCH and double SH3 domains 1	18	colocalizes_with	cuticular plate	NA	NA	IDA	NA	J:283192
783	MGI:105917	FER	fer (fms/fps related) protein kinase	17	colocalizes_with	actin cytoskeleton	NA	NA	ISO	P16591	J:164563
784	MGI:2443583	FERMT1	fermitin family member 1	2	NA	cytoskeleton	NA	NA	IEA	KW-0206	J:60000
785	MGI:2385001	FERMT2	fermitin family member 2	14	NA	cytoskeleton	NA	NA	IEA	KW-0206	J:60000
786	MGI:2147790	FERMT3	fermitin family member 3	19	NA	podosome	is a part of macrophage	NA	IDA	NA	J:114381
787	MGI:95514	FES	feline sarcoma oncogene	7	NA	cytoskeleton	NA	NA	IEA	KW-0206	J:60000
788	MGI:2670976	FEZ1	fasciculation and elongation protein zeta 1 (zygin I)	9	NA	centrosome	NA	NA	IDA	NA	J:96395
789	MGI:104566	FGD1	FYVE, RhoGEF and PH domain containing 1	X	NA	cytoskeleton	NA	NA	IEA	KW-0206	J:60000
790	MGI:1347084	FGD2	FYVE, RhoGEF and PH domain containing 2	17	NA	cytoskeleton	NA	NA	IEA	KW-0206	J:60000
791	MGI:1353657	FGD3	FYVE, RhoGEF and PH domain containing 3	13	NA	cytoskeleton	NA	NA	IEA	KW-0206	J:60000
792	MGI:2183747	FGD4	FYVE, RhoGEF and PH domain containing 4	16	NA	cytoskeleton	NA	NA	IEA	KW-0206	J:60000
793	MGI:2443369	FGD5	FYVE, RhoGEF and PH domain containing 5	6	NA	cytoskeleton	NA	NA	IEA	KW-0206	J:60000
794	MGI:1261419	FGD6	FYVE, RhoGEF and PH domain containing 6	10	NA	cytoskeleton	NA	NA	IEA	KW-0206	J:60000
795	MGI:109178	FGF13	fibroblast growth factor 13	X	NA	microtubule	NA	NA	IDA	NA	J:186253
796	MGI:95527	FGR	FGR proto-oncogene, Src family tyrosine kinase	4	colocalizes_with	actin cytoskeleton	NA	NA	IDA	NA	J:94595
797	MGI:2684972	FHDC1	FH2 domain containing 1	3	NA	actin filament	NA	NA	IBA	PTN000575131	J:265628
798	MGI:1341092	FHL3	four and a half LIM domains 3	4	NA	stress fiber	NA	NA	IBA	PTN002794352	J:265628
799	MGI:2679008	FHOD1	formin homology 2 domain containing 1	8	NA	cytoskeleton	NA	NA	IBA	PTN002509352	J:265628
800	MGI:1925847	FHOD3	formin homology 2 domain containing 3	18	NA	cytoskeleton	NA	NA	IBA	PTN002509352	J:265628
801	MGI:1890647	FIGN	fidgetin	2	NA	cytoskeleton	NA	NA	IEA	KW-0206	J:60000
802	MGI:1917848	FILIP1	filamin A interacting protein 1	9	NA	actin cytoskeleton	NA	NA	IBA	PTN000570661	J:265628
803	MGI:95543	FKBP4	FK506 binding protein 4	6	NA	cytoskeleton	NA	NA	IEA	KW-0206	J:60000
804	MGI:2444782	FKBP15	FK506 binding protein 15	4	NA	actin cytoskeleton	is a part of neuron,is a part of dorsal root ganglion	NA	IDA	NA	J:110447
805	MGI:1918359	FLACC1	flagellum associated containing coiled-coil domains 1	1	NA	outer dense fiber	NA	NA	IBA	PTN000496250	J:265628
806	MGI:2442184	FLCN	folliculin	11	NA	centrosome	NA	NA	ISO	Q8NFG4	J:164563
807	MGI:1342286	FLII	flightless I actin binding protein	11	NA	actin cytoskeleton	NA	NA	IBA	PTN001736138	J:265628
808	MGI:95556	FLNA	filamin, alpha	X	NA	actin cytoskeleton	exists during semaphorin-plexin signaling pathway	NA	IDA	NA	J:231247
809	MGI:2446089	FLNB	filamin, beta	14	NA	cytoskeleton	NA	NA	IEA	KW-0206	J:60000
810	MGI:95557	FLNC	filamin C, gamma	6	NA	actin cytoskeleton	NA	NA	TAS	NA	J:18473
811	MGI:1100500	FLOT1	flotillin 1	17	NA	centriolar satellite	NA	NA	ISO	O75955	J:164563
812	MGI:103309	FLOT2	flotillin 2	11	colocalizes_with	cortical actin cytoskeleton	NA	NA	ISO	Q14254	J:164563
813	MGI:95558	FLT1	FMS-like tyrosine kinase 1	5	NA	actin cytoskeleton	NA	NA	ISO	P17948	J:164563
814	MGI:101815	FMN1	formin 1	2	NA	actin filament	NA	NA	IEA	IPR001265	J:72247
815	MGI:1859252	FMN2	formin 2	1	colocalizes_with	actin cytoskeleton	NA	NA	ISO	Q9NZ56	J:164563
816	MGI:95564	FMR1	fragile X messenger ribonucleoprotein 1	X	NA	microtubule cytoskeleton	NA	NA	ISO	Q80WE1	J:132042
817	MGI:109606	FNBP1	formin binding protein 1	2	NA	cytoskeleton	NA	NA	IEA	KW-0206	J:60000
818	MGI:1925642	FNBP1L	formin binding protein 1-like	3	NA	cytoskeleton	NA	NA	IEA	KW-0206	J:60000
819	MGI:2683054	FNIP2	folliculin interacting protein 2	3	NA	centriolar satellite	NA	NA	ISO	Q9P278	J:164563
820	MGI:104683	FNTA	farnesyltransferase, CAAX box, alpha	8	NA	microtubule associated complex	NA	NA	ISO	P49354	J:164563
821	MGI:1861305	FNTB	farnesyltransferase, CAAX box, beta	12	NA	microtubule associated complex	NA	NA	ISO	P49356	J:164563
822	MGI:1347477	FOXA3	forkhead box A3	7	NA	actin cytoskeleton	NA	NA	ISO	P55318	J:164563
823	MGI:2442466	FRMD3	FERM domain containing 3	4	NA	cytoskeleton	NA	NA	IBA	PTN001150527	J:265628
824	MGI:1919850	FRMD4A	FERM domain containing 4A	2	NA	cytoskeleton	NA	NA	IEA	IPR000299	J:72247
825	MGI:2141794	FRMD4B	FERM domain containing 4B	6	NA	cytoskeleton	NA	NA	IEA	IPR000299	J:72247
826	MGI:2442557	FRMD5	FERM domain containing 5	2	NA	cytoskeleton	NA	NA	IBA	PTN001150527	J:265628
827	MGI:2442579	FRMD6	FERM domain containing 6	12	NA	cytoskeleton	NA	NA	IBA	PTN001150527	J:265628
828	MGI:2686379	FRMD7	FERM domain containing 7	X	NA	cytoskeleton	NA	NA	IEA	IPR000299	J:72247
829	MGI:1914707	FRMD8	FERM domain containing 8	19	NA	centriolar satellite	NA	NA	ISO	Q9BZ67	J:164563
830	MGI:2446274	FRMPD1	FERM and PDZ domain containing 1	4	NA	cytoskeleton	NA	NA	IEA	IPR000299	J:72247
831	MGI:3042378	FRMPD4	FERM and PDZ domain containing 4	X	NA	cytoskeleton	NA	NA	IEA	IPR000299	J:72247
832	MGI:2443895	FRY	FRY microtubule binding protein	5	NA	cytoskeleton	NA	NA	IEA	KW-0206	J:60000
833	MGI:1352745	FSCN1	fascin actin-bundling protein 1	5	NA	actin cytoskeleton	NA	NA	IBA	PTN000058080	J:265628
834	MGI:2443337	FSCN2	fascin actin-bundling protein 2	11	NA	actin cytoskeleton	NA	NA	IBA	PTN000058080	J:265628
835	MGI:1890386	FSCN3	fascin actin-bundling protein 3	6	NA	actin cytoskeleton	NA	NA	IBA	PTN000058080	J:265628
836	MGI:1934858	FSD1	fibronectin type 3 and SPRY domain-containing protein	17	NA	centrosome	NA	NA	ISO	Q9BTV5	J:164563
837	MGI:1339962	FTCD	formiminotransferase cyclodeaminase	10	NA	cytoskeleton	NA	NA	IEA	KW-0206	J:60000
838	MGI:1917550	FUZ	fuzzy planar cell polarity protein	7	NA	cytoskeleton	NA	NA	IEA	KW-0206	J:60000
839	MGI:1346327	FYB	FYN binding protein	15	NA	actin cytoskeleton	NA	NA	IEA	IPR030635	J:72247
840	MGI:95602	FYN	Fyn proto-oncogene	10	NA	actin filament	NA	NA	IDA	NA	J:125001
841	MGI:105977	G6PD2	glucose-6-phosphate dehydrogenase 2	5	NA	centriolar satellite	NA	NA	ISO	P11413	J:164563
842	MGI:105979	G6PDX	glucose-6-phosphate dehydrogenase X-linked	X	NA	centriolar satellite	NA	NA	ISO	P11413	J:164563
843	MGI:1861742	GABARAP	gamma-aminobutyric acid receptor associated protein	11	NA	actin cytoskeleton	NA	NA	IDA	NA	J:63439
844	MGI:1914980	GABARAPL1	gamma-aminobutyric acid (GABA) A receptor-associated protein-like 1	6	NA	cytoskeleton	NA	NA	IEA	KW-0206	J:60000
845	MGI:1890619	GAN	giant axonal neuropathy	8	NA	cytoskeleton	NA	NA	IEA	KW-0206	J:60000
846	MGI:95640	GAPDH	glyceraldehyde-3-phosphate dehydrogenase	6	NA	cytoskeleton	NA	NA	IEA	KW-0206	J:60000
847	MGI:95657	GAS2	growth arrest specific 2	7	NA	actin filament	NA	NA	IBA	PTN005319067	J:265628
848	MGI:1926176	GAS2L1	growth arrest-specific 2 like 1	11	NA	actin filament	NA	NA	IBA	PTN005319067	J:265628
849	MGI:3652048	GAS2L2	growth arrest-specific 2 like 2	11	NA	actin filament	NA	NA	IBA	PTN005319067	J:265628
850	MGI:1918780	GAS2L3	growth arrest-specific 2 like 3	10	NA	actin cytoskeleton	NA	NA	ISO	Q86XJ1	J:164563
851	MGI:1202388	GAS7	growth arrest specific 7	11	NA	actin filament	NA	NA	IBA	PTN001128844	J:265628
852	MGI:1202386	GAS8	growth arrest specific 8	8	NA	axoneme	NA	NA	ISO	O95995	J:73065
853	MGI:102772	GBP2	guanylate binding protein 2	3	NA	actin cytoskeleton	NA	NA	ISO	P32455	J:164563
854	MGI:95666	GBP2B	guanylate binding protein 2b	3	NA	actin cytoskeleton	NA	NA	ISO	P32455	J:164563
855	MGI:1270854	GCK	glucokinase	11	colocalizes_with	actin filament	NA	NA	ISO	RGD:2670	J:155856
856	MGI:1918834	GDPD2	glycerophosphodiester phosphodiesterase domain containing 2	X	NA	actin filament	NA	NA	IDA	NA	J:86372
857	MGI:99844	GEM	GTP binding protein (gene overexpressed in skeletal muscle)	4	NA	mitotic spindle	NA	NA	ISO	P55040	J:164563
858	MGI:2443149	GEN1	GEN1, Holliday junction 5' flap endonuclease	12	NA	centrosome	NA	NA	ISO	Q17RS7	J:164563
859	MGI:95697	GFAP	glial fibrillary acidic protein	11	NA	cytoskeleton	NA	NA	IDA	NA	J:258726
860	MGI:3607786	GFRAL	GDNF family receptor alpha like	9	NA	actin cytoskeleton	NA	NA	ISO	Q6UXV0	J:164563
861	MGI:1927140	GIT1	GIT ArfGAP 1	11	NA	centrosome	NA	NA	ISO	Q9Y2X7	J:164563
862	MGI:95713	GJA1	gap junction protein, alpha 1	10	NA	intermediate filament	NA	NA	IDA	NA	J:125067
863	MGI:107588	GJB6	gap junction protein, beta 6	14	NA	actin filament	NA	NA	ISO	O95452	J:164563
864	MGI:1921662	GLE1	GLE1 RNA export mediator (yeast)	2	NA	centriole	NA	NA	ISO	Q53GS7	J:164563
865	MGI:104967	GLG1	golgi apparatus protein 1	8	NA	cytoskeleton	NA	NA	IEA	KW-0206	J:60000
866	MGI:95727	GLI1	GLI-Kruppel family member GLI1	10	NA	axoneme	NA	NA	IDA	NA	J:115756
867	MGI:95728	GLI2	GLI-Kruppel family member GLI2	1	NA	axoneme	NA	NA	IDA	NA	J:168317
868	MGI:95729	GLI3	GLI-Kruppel family member GLI3	13	NA	axoneme	NA	NA	IDA	NA	J:168317
869	MGI:3646939	GM5414	predicted gene 5414	15	NA	keratin filament	NA	NA	IBA	PTN002897426	J:265628
870	MGI:3646318	GM5478	predicted pseudogene 5478	15	NA	keratin filament	NA	NA	IBA	PTN002897426	J:265628
871	MGI:3648735	GM7102	predicted gene 7102	19	NA	centrosome	NA	NA	IBA	PTN002731060	J:265628
872	MGI:3651144	GM14137	predicted gene 14137	2	NA	cytoskeleton	NA	NA	IBA	PTN001034302	J:265628
873	MGI:5313142	GM20695	predicted gene 20695	16	NA	centrosome	NA	NA	IBA	PTN000489125	J:265628
874	MGI:5662928	GM42791	predicted gene 42791	5	NA	microtubule cytoskeleton	NA	NA	IBA	PTN000553510	J:265628
875	MGI:6121571	GM49361	predicted gene, 49361	14	NA	spindle pole	NA	NA	IBA	PTN004697711	J:265628
876	MGI:6215011	GM49601	predicted gene, 49601	16	NA	microtubule cytoskeleton	NA	NA	IBA	PTN000430171	J:265628
877	MGI:95771	GNAI1	guanine nucleotide binding protein (G protein), alpha inhibiting 1	5	NA	centrosome	NA	NA	ISO	RGD:2713	J:155856
878	MGI:95772	GNAI2	guanine nucleotide binding protein (G protein), alpha inhibiting 2	9	NA	centrosome	NA	NA	ISO	P04899	J:164563
879	MGI:95773	GNAI3	guanine nucleotide binding protein (G protein), alpha inhibiting 3	3	NA	centrosome	NA	NA	ISO	P08754	J:164563
880	MGI:3588268	GNAT3	G protein subunit alpha transducin 3	5	NA	axoneme	NA	NA	ISO	RGD:727817	J:155856
881	MGI:1336171	GNG12	guanine nucleotide binding protein (G protein), gamma 12	6	colocalizes_with	actin filament	NA	NA	ISO	RGD:621516	J:155856
882	MGI:2139395	GOLGA2	golgi autoantigen, golgin subfamily a, 2	2	NA	cytoskeleton	NA	NA	IEA	KW-0206	J:60000
883	MGI:1202392	GPAA1	GPI anchor attachment protein 1	15	NA	centrosome	NA	NA	ISO	O43292	J:164563
884	MGI:1924104	GPER1	G protein-coupled estrogen receptor 1	5	NA	cytoskeleton	NA	NA	IEA	KW-0206	J:60000
885	MGI:109602	GPHN	gephyrin	12	NA	cytoskeleton	NA	NA	IEA	KW-0206	J:60000
886	MGI:2685222	GPR174	G protein-coupled receptor 174	X	NA	centriolar satellite	NA	NA	ISO	Q9BXC1	J:164563
887	MGI:1923373	GPSM2	G-protein signalling modulator 2 (AGS3-like, C. elegans)	3	NA	centrosome	NA	NA	ISO	P81274	J:164563
888	MGI:1914815	GRAMD3	GRAM domain containing 3	18	NA	cytoplasmic microtubule	NA	NA	IBA	PTN002927754	J:265628
889	MGI:95821	GRIN2B	glutamate receptor, ionotropic, NMDA2B (epsilon 2)	6	NA	cytoskeleton	NA	NA	IEA	KW-0206	J:60000
890	MGI:2152453	GSK3A	glycogen synthase kinase 3 alpha	7	NA	microtubule	NA	NA	ISO	RGD:620351	J:155856
891	MGI:1861437	GSK3B	glycogen synthase kinase 3 beta	16	NA	centrosome	NA	NA	ISO	P49841	J:164563
892	MGI:95851	GSN	gelsolin	2	NA	actin cap	NA	NA	ISO	P06396	J:164563
893	MGI:1915955	GTF2F2	general transcription factor IIF, polypeptide 2	14	NA	microtubule cytoskeleton	NA	NA	ISO	P13984	J:164563
894	MGI:1352755	GTSE1	G two S phase expressed protein 1	15	NA	cytoplasmic microtubule	NA	NA	IBA	PTN002727826	J:265628
895	MGI:1098566	GYPC	glycophorin C	18	NA	cortical cytoskeleton	NA	NA	IBA	PTN002935131	J:265628
896	MGI:2385254	GYS2	glycogen synthase 2	6	NA	cortical actin cytoskeleton	NA	NA	ISO	RGD:2773	J:155856
897	MGI:95893	H1F0	H1.0 linker histone	15	NA	actin cytoskeleton	NA	NA	ISO	P07305	J:164563
898	MGI:102688	H2AX	H2A.X variant histone	9	NA	centrosome	NA	NA	ISO	P16104	J:164563
899	MGI:1261831	HAP1	huntingtin-associated protein 1	11	NA	centriole	is a part of neuron	NA	IDA	NA	J:178446
900	MGI:2443194	HARBI1	harbinger transposase derived 1	2	NA	centriolar satellite	NA	NA	ISO	Q96MB7	J:164563
901	MGI:1194498	HASPIN	histone H3 associated protein kinase	11	NA	centrosome	NA	NA	ISO	Q8TF76	J:164563
902	MGI:2385076	HAUS1	HAUS augmin-like complex, subunit 1	18	NA	centrosome	NA	NA	ISO	Q96CS2	J:164563
903	MGI:1913546	HAUS2	HAUS augmin-like complex, subunit 2	2	NA	centrosome	NA	NA	IBA	PTN001042435	J:265628
904	MGI:2387633	HAUS3	HAUS augmin-like complex, subunit 3	5	NA	centrosome	NA	NA	IBA	PTN000453710	J:265628
905	MGI:1261794	HAUS4	HAUS augmin-like complex, subunit 4	14	NA	centrosome	NA	NA	ISO	Q9H6D7	J:164563
906	MGI:1919159	HAUS5	HAUS augmin-like complex, subunit 5	7	NA	centrosome	NA	NA	IBA	PTN002408386	J:265628
907	MGI:1923389	HAUS6	HAUS augmin-like complex, subunit 6	4	NA	centrosome	NA	NA	ISO	Q7Z4H7	J:164563
908	MGI:1920988	HAUS7	HAUS augmin-like complex, subunit 7	X	NA	centrosome	NA	NA	ISO	Q99871	J:164563
909	MGI:1923728	HAUS8	4HAUS augmin-like complex, subunit 8	8	NA	centrosome	NA	NA	IBA	PTN001274055	J:265628
910	MGI:1346319	HAX1	HCLS1 associated X-1	3	NA	actin cytoskeleton	NA	NA	IBA	PTN001029248	J:265628
911	MGI:96052	HCK	hemopoietic cell kinase	2	colocalizes_with	actin filament	NA	NA	ISO	P08631	J:164563
912	MGI:104568	HCLS1	hematopoietic cell specific Lyn substrate 1	16	colocalizes_with	actin filament	NA	NA	IBA	PTN000850943	J:265628
913	MGI:1343091	HDAC3	histone deacetylase 3	18	NA	mitotic spindle	NA	NA	ISO	O15379	J:164563
914	MGI:3036234	HDAC4	histone deacetylase 4	1	NA	actomyosin	is a part of cardiac muscle cell,is a part of heart	NA	IDA	NA	J:135324
915	MGI:1333752	HDAC6	histone deacetylase 6	X	NA	ciliary basal body	NA	NA	ISO	Q9UBN7	J:164563
916	MGI:2685817	HECW2	HECT, C2 and WW domain containing E3 ubiquitin protein ligase 2	1	NA	cytoskeleton	NA	NA	IEA	KW-0206	J:60000
917	MGI:2141520	HEPACAM2	HEPACAM family member 2	6	NA	centrosome	NA	NA	IBA	PTN002236099	J:265628
918	MGI:103234	HERC2	HECT and RLD domain containing E3 ubiquitin protein ligase 2	7	NA	cytoskeleton	NA	NA	IEA	KW-0206	J:60000
919	MGI:109191	HFE	homeostatic iron regulator	13	NA	terminal web	NA	NA	ISO	RGD:2793	J:155856
920	MGI:2445087	HID1	HID1 domain containing	11	NA	cytoplasmic microtubule	NA	NA	ISO	Q8IV36	J:164563
921	MGI:1352504	HIP1R	huntingtin interacting protein 1 related	5	NA	cytoskeleton	NA	NA	IDA	NA	J:59125
922	MGI:1314873	HIPK1	homeodomain interacting protein kinase 1	3	NA	centrosome	NA	NA	ISO	Q86Z02	J:164563
923	MGI:1315197	HK2	hexokinase 2	6	NA	centrosome	NA	NA	ISO	P52789	J:164563
924	MGI:2445066	HMBOX1	homeobox containing 1	14	NA	centrosome	NA	NA	ISO	Q6NT76	J:164563
925	MGI:104667	HMMR	hyaluronan mediated motility receptor (RHAMM)	11	NA	centrosome	NA	NA	ISO	O75330	J:164563
926	MGI:1353604	HNF4G	hepatocyte nuclear factor 4, gamma	3	NA	mitotic spindle	NA	NA	ISO	Q14541	J:164563
927	MGI:2153181	HNMT	histamine N-methyltransferase	2	NA	centrosome	NA	NA	ISO	P50135	J:164563
928	MGI:107795	HNRNPC	heterogeneous nuclear ribonucleoprotein C	14	NA	actin cytoskeleton	NA	NA	ISO	P07910	J:164563
929	MGI:1858195	HNRNPU	heterogeneous nuclear ribonucleoprotein U	1	NA	centrosome	NA	NA	IBA	PTN002644654	J:265628
930	MGI:1925213	HOOK1	hook microtubule tethering protein 1	4	NA	centrosome	NA	NA	IBA	PTN000436622	J:265628
931	MGI:2181664	HOOK2	hook microtubule tethering protein 2	8	NA	centrosome	NA	NA	IBA	PTN000436622	J:265628
932	MGI:2443554	HOOK3	hook microtubule tethering protein 3	8	NA	centriolar satellite	NA	NA	IDA	NA	J:161175
933	MGI:1923078	HORMAD2	HORMA domain containing 2	11	NA	centrosome	NA	NA	ISO	Q8N7B1	J:164563
934	MGI:96173	HOXA13	homeobox A13	6	NA	intermediate filament cytoskeleton	NA	NA	ISO	P31271	J:164563
935	MGI:96185	HOXB4	homeobox B4	11	NA	centrosome	NA	NA	ISO	P17483	J:164563
936	MGI:96198	HOXC8	homeobox C8	15	NA	microtubule cytoskeleton	NA	NA	ISO	P31273	J:164563
937	MGI:1915446	HSBP1	heat shock factor binding protein 1	8	NA	cytoskeleton	NA	NA	ISO	RGD:628632	J:155856
938	MGI:1919802	HSDL1	hydroxysteroid dehydrogenase like 1	8	NA	intermediate filament cytoskeleton	NA	NA	ISO	Q3SXM5	J:164563
939	MGI:96238	HSF1	heat shock factor 1	15	NA	centrosome	NA	NA	ISO	Q00613	J:164563
940	MGI:96244	HSPA1A	heat shock protein 1A	17	NA	centriole	NA	NA	ISO	P0DMV8	J:164563
941	MGI:99517	HSPA1B	heat shock protein 1B	17	NA	centriole	NA	NA	ISO	P0DMV9	J:164563
942	MGI:96243	HSPA2	heat shock protein 2	12	NA	cytoskeleton	NA	NA	IEA	KW-0206	J:60000
943	MGI:105384	HSPA8	heat shock protein 8	9	NA	intermediate filament	NA	NA	ISO	RGD:621725	J:155856
944	MGI:96240	HSPB1	heat shock protein 1	5	NA	cytoskeleton	NA	NA	IEA	KW-0206	J:60000
945	MGI:1352494	HSPB7	heat shock protein family, member 7 (cardiovascular)	4	NA	actin cytoskeleton	NA	NA	IPI	PR:Q8BTM8	J:58927
946	MGI:1920188	HSPB11	heat shock protein family B (small), member 11	4	NA	centrosome	NA	NA	IBA	PTN002141750	J:265628
947	MGI:105053	HSPH1	heat shock 105kDa/110kDa protein 1	5	colocalizes_with	microtubule	NA	NA	IDA	NA	J:172890
948	MGI:1928676	HTRA2	HtrA serine peptidase 2	6	NA	cytoskeleton	NA	NA	ISO	O43464	J:164563
949	MGI:96067	HTT	huntingtin	5	NA	centriole	is a part of neuron	NA	IDA	NA	J:178446
950	MGI:2389007	HYDIN	HYDIN, axonemal central pair apparatus protein	8	NA	axonemal central apparatus	NA	NA	IDA	NA	J:277764
951	MGI:1924082	HYLS1	HYLS1, centriolar and ciliogenesis associated	9	NA	centriole	NA	NA	IBA	PTN002437128	J:265628
952	MGI:1914943	HYPK	huntingtin interacting protein K	2	NA	microtubule cytoskeleton	NA	NA	ISO	Q9NX55	J:164563
953	MGI:96396	ID1	inhibitor of DNA binding 1, HLH protein	2	NA	centrosome	NA	NA	ISO	RGD:2858	J:155856
954	MGI:2444516	IFFO1	intermediate filament family orphan 1	6	NA	intermediate filament	NA	NA	IEA	KW-0403	J:60000
955	MGI:2140675	IFFO2	intermediate filament family orphan 2	4	NA	intermediate filament	NA	NA	IEA	KW-0403	J:60000
956	MGI:1915585	IFT20	intraflagellar transport 20	11	NA	centriole	is a part of ciliated epithelial cell	NA	IDA	NA	J:92513
957	MGI:1914536	IFT22	intraflagellar transport 22	5	NA	centrosome	NA	NA	IDA	NA	J:154656
958	MGI:1914292	IFT27	intraflagellar transport 27	15	NA	centrosome	NA	NA	IDA	NA	J:154656
959	MGI:1923661	IFT43	intraflagellar transport 43	12	NA	centriolar satellite	NA	NA	ISO	Q96FT9	J:164563
960	MGI:1923818	IFT46	intraflagellar transport 46	9	NA	centrosome	NA	NA	IBA	PTN000332669	J:265628
961	MGI:2387217	IFT52	intraflagellar transport 52	2	NA	centriole	NA	NA	IBA	PTN000311746	J:265628
962	MGI:1921166	IFT57	intraflagellar transport 57	16	NA	axoneme	NA	NA	IDA	NA	J:168317
963	MGI:1914944	IFT74	intraflagellar transport 74	4	NA	centrosome	NA	NA	IBA	PTN000777865	J:265628
964	MGI:1915509	IFT80	intraflagellar transport 80	3	NA	centrosome	NA	NA	IBA	PTN000645840	J:265628
965	MGI:1098597	IFT81	intraflagellar transport 81	5	NA	centriole	NA	NA	IDA	NA	J:255486
966	MGI:98715	IFT88	intraflagellar transport 88	14	NA	axonemal basal plate	NA	NA	IDA	NA	J:205269
967	MGI:1932386	IFT122	intraflagellar transport 122	6	NA	ciliary basal body	NA	NA	IDA	NA	J:168317
968	MGI:2146906	IFT140	intraflagellar transport 140	17	NA	axoneme	NA	NA	IBA	PTN000404360	J:265628
969	MGI:2682064	IFT172	intraflagellar transport 172	5	NA	axoneme	NA	NA	IBA	PTN000404360	J:265628
970	MGI:1346500	IGBP1	immunoglobulin (CD79A) binding protein 1	X	NA	microtubule	NA	NA	IGI	O15344 Q9UJV3	J:205681
971	MGI:1890358	IGF2BP2	insulin-like growth factor 2 mRNA binding protein 2	16	NA	cytoskeleton	NA	NA	ISO	Q9Y6M1	J:164563
972	MGI:1345142	IK	IK cytokine	18	NA	cytoskeleton	NA	NA	IEA	KW-0206	J:60000
973	MGI:1338074	IKBKG	inhibitor of kappaB kinase gamma	X	NA	mitotic spindle	NA	NA	ISO	Q9Y6K9	J:164563
974	MGI:105367	IL4RA	interleukin 4 receptor, alpha	7	NA	centriolar satellite	NA	NA	ISO	P24394	J:164563
975	MGI:1195267	ILK	integrin linked kinase	7	colocalizes_with	stress fiber	NA	NA	IBA	PTN001510364	J:265628
976	MGI:106281	ILRUN	inflammation and lipid regulator with UBA-like and NBR1-like domains	17	NA	centrosome	NA	NA	ISO	Q9H6K1	J:164563
977	MGI:96568	INA	internexin neuronal intermediate filament protein, alpha	19	NA	intermediate filament	NA	NA	IBA	PTN000580114	J:265628
978	MGI:1313288	INCENP	inner centromere protein	19	NA	chromosome passenger complex	NA	NA	IBA	PTN000994130	J:265628
979	MGI:107307	ING4	inhibitor of growth family, member 4	6	NA	intermediate filament cytoskeleton	NA	NA	ISO	Q9UNL4	J:164563
980	MGI:1915392	INO80	INO80 complex subunit	2	NA	cytoskeleton	NA	NA	IEA	KW-0206	J:60000
981	MGI:107357	INPP5D	inositol polyphosphate-5-phosphatase D	1	NA	actin filament	NA	NA	ISO	RGD:2914	J:155856
982	MGI:1927753	INPP5E	inositol polyphosphate-5-phosphatase E	2	NA	axoneme	NA	NA	IBA	PTN002927572	J:265628
983	MGI:1333787	INPPL1	inositol polyphosphate phosphatase-like 1	7	NA	cytoskeleton	NA	NA	IEA	KW-0206	J:60000
984	MGI:1202397	INTS6	integrator complex subunit 6	14	NA	actin cytoskeleton	NA	NA	ISO	Q9UL03	J:164563
985	MGI:2443752	INTU	inturned planar cell polarity protein	3	NA	centriole	NA	NA	IDA	NA	J:255486
986	MGI:1335082	INVS	inversin	4	NA	cytoskeleton	NA	NA	IEA	KW-0206	J:60000
987	MGI:96581	IPP	IAP promoted placental gene	4	NA	cytoskeleton	NA	NA	IEA	KW-0206	J:60000
988	MGI:1922168	IQCA	IQ motif containing with AAA domain	1	NA	cytoskeleton	NA	NA	IEA	KW-0206	J:60000
989	MGI:2443764	IQCB1	IQ calmodulin-binding motif containing 1	16	NA	centrosome	NA	NA	ISO	Q15051	J:164563
990	MGI:1922982	IQCD	IQ motif containing D	5	NA	ciliary basal body	NA	NA	ISO	Q96DY2	J:164563
991	MGI:1916957	IQCG	IQ motif containing G	16	NA	cytoskeleton	NA	NA	IEA	KW-0206	J:60000
992	MGI:1352757	IQGAP1	IQ motif containing GTPase activating protein 1	7	colocalizes_with	actin cytoskeleton	NA	NA	ISO	RGD:1311884	J:155856
993	MGI:2449975	IQGAP2	IQ motif containing GTPase activating protein 2	13	NA	microtubule	NA	NA	ISO	Q13576	J:164563
994	MGI:108424	IRAG2	inositol 1,4,5-triphosphate receptor associated 2	6	NA	cytoskeleton	NA	NA	IEA	KW-0206	J:60000
995	MGI:99454	IRS1	insulin receptor substrate 1	1	NA	ciliary basal body	is a part of preadipocyte	NA	IDA	NA	J:153289
996	MGI:1919205	IST1	increased sodium tolerance 1 homolog (yeast)	8	NA	centrosome	NA	NA	ISO	P53990	J:164563
997	MGI:1306802	ITGB1BP1	integrin beta 1 binding protein 1	12	NA	centriolar satellite	NA	NA	ISO	O14713	J:164563
998	MGI:96615	ITGB6	integrin beta 6	2	NA	centrosome	NA	NA	ISO	P18564	J:164563
999	MGI:1333822	ITPKA	inositol 1,4,5-trisphosphate 3-kinase A	2	NA	cytoskeleton	NA	NA	ISO	P23677	J:164563
1000	MGI:109235	ITPKB	inositol 1,4,5-trisphosphate 3-kinase B	1	NA	cytoskeleton	NA	NA	ISO	P27987	J:164563
1001	MGI:1338069	ITSN1	intersectin 1 (SH3 domain protein 1A)	16	NA	postsynaptic actin cytoskeleton	NA	NA	ISO	RGD:2935	J:155856
1002	MGI:1338049	ITSN2	intersectin 2	12	NA	centrosome	NA	NA	ISO	Q9NZM3	J:164563
1003	MGI:96626	IVL	involucrin	3	NA	centrosome	NA	NA	ISO	P07476	J:164563
1004	MGI:2152389	IVNS1ABP	influenza virus NS1A binding protein	1	NA	cytoskeleton	NA	NA	IEA	KW-0206	J:60000
1005	MGI:1925835	JADE1	jade family PHD finger 1	3	NA	ciliary basal body	NA	NA	ISO	Q6IE81	J:164563
1006	MGI:96628	JAK1	Janus kinase 1	4	NA	cytoskeleton	NA	NA	IEA	IPR000299	J:72247
1007	MGI:96629	JAK2	Janus kinase 2	19	NA	cytoskeleton	NA	NA	IEA	IPR000299	J:72247
1008	MGI:99928	JAK3	Janus kinase 3	8	NA	cytoskeleton	NA	NA	IEA	IPR000299	J:72247
1009	MGI:1923321	JAKMIP1	janus kinase and microtubule interacting protein 1	5	NA	cytoskeleton	NA	NA	IEA	KW-0206	J:60000
1010	MGI:1933825	JAM3	junction adhesion molecule 3	9	NA	filamentous actin	NA	NA	ISO	Q9BX67	J:164563
1011	MGI:1913096	JMY	junction-mediating and regulatory protein	13	NA	cytoskeleton	NA	NA	IEA	KW-0206	J:60000
1012	MGI:1346082	JTB	jumping translocation breakpoint	3	colocalizes_with	centrosome	NA	NA	IBA	PTN002294351	J:265628
1013	MGI:96650	JUP	junction plakoglobin	11	colocalizes_with	actin cytoskeleton	NA	NA	ISO	RGD:620412	J:155856
1014	MGI:2685385	KALRN	kalirin, RhoGEF kinase	16	NA	cytoskeleton	NA	NA	IEA	KW-0206	J:60000
1015	MGI:2147707	KANK1	KN motif and ankyrin repeat domains 1	19	NA	cytoskeleton	NA	NA	IBA	PTN001193150	J:265628
1016	MGI:1098615	KANK3	KN motif and ankyrin repeat domains 3	17	NA	cytoskeleton	NA	NA	IBA	PTN001193150	J:265628
1017	MGI:3043381	KANK4	KN motif and ankyrin repeat domains 4	4	NA	cytoskeleton	NA	NA	IBA	PTN001193150	J:265628
1018	MGI:1916862	KANSL2	KAT8 regulatory NSL complex subunit 2	15	NA	actin cytoskeleton	NA	NA	ISO	Q9H9L4	J:164563
1019	MGI:2687329	KASH5	KASH domain containing 5	7	NA	meiotic spindle pole	NA	NA	IBA	PTN002933398	J:265628
1020	MGI:1343101	KAT2A	K(lysine) acetyltransferase 2A	11	NA	centrosome	NA	NA	ISO	Q92830	J:164563
1021	MGI:1343094	KAT2B	K(lysine) acetyltransferase 2B	17	NA	actomyosin	is a part of cardiac muscle cell,is a part of heart	NA	IDA	NA	J:135324
1022	MGI:1932051	KAT5	K(lysine) acetyltransferase 5	19	NA	cytoskeleton	NA	NA	IEA	KW-0206	J:60000
1023	MGI:1917264	KAT14	lysine acetyltransferase 14	2	NA	mitotic spindle	NA	NA	IC	NA	J:162081
1024	MGI:1344353	KATNA1	katanin p60 (ATPase-containing) subunit A1	10	NA	centrosome	is a part of brain	NA	IDA	NA	J:102751
1025	MGI:2387638	KATNAL1	katanin p60 subunit A-like 1	5	NA	cytoskeleton	NA	NA	IEA	KW-0206	J:60000
1026	MGI:1924234	KATNAL2	katanin p60 subunit A-like 2	18	NA	cytoskeleton	NA	NA	IEA	KW-0206	J:60000
1027	MGI:1921437	KATNB1	katanin p80 (WD40-containing) subunit B 1	8	NA	centrosome	is a part of brain	NA	IDA	NA	J:102751
1028	MGI:1919675	KATNBL1	katanin p80 subunit B like 1	2	NA	cytoskeleton	NA	NA	IEA	KW-0206	J:60000
1029	MGI:2442760	KATNIP	katanin interacting protein	7	NA	cytoskeleton	NA	NA	IEA	KW-0206	J:60000
1030	MGI:1918779	KAZN	kazrin, periplakin interacting protein	4	NA	cytoskeleton	NA	NA	IEA	KW-0206	J:60000
1031	MGI:2661430	KBTBD8	kelch repeat and BTB (POZ) domain containing 8	6	NA	cytoskeleton	NA	NA	IEA	KW-0206	J:60000
1032	MGI:109239	KCNAB2	potassium voltage-gated channel, shaker-related subfamily, beta member 2	4	NA	cytoskeleton	NA	NA	IEA	KW-0206	J:60000
1033	MGI:96669	KCNC3	potassium voltage gated channel, Shaw-related subfamily, member 3	7	NA	cytoskeleton	NA	NA	IEA	KW-0206	J:60000
1034	MGI:1858732	KEAP1	kelch-like ECH-associated protein 1	9	NA	actin filament	NA	NA	IDA	NA	J:219105
1035	MGI:1928492	KEG1	kidney expressed gene 1	19	colocalizes_with	centrosome	NA	NA	ISO	RGD:621231	J:155856
1036	MGI:1914241	KHDC3	KH domain containing 3, subcortical maternal complex member	9	NA	centrosome	NA	NA	IDA	NA	J:306588
1037	MGI:108391	KIF1A	kinesin family member 1A	1	NA	cytoskeleton	NA	NA	IEA	KW-0206	J:60000
1038	MGI:108426	KIF1B	kinesin family member 1B	4	NA	cytoskeleton	NA	NA	IEA	KW-0206	J:60000
1039	MGI:1098260	KIF1C	kinesin family member 1C	11	NA	cytoskeleton	NA	NA	IEA	KW-0206	J:60000
1040	MGI:108390	KIF2A	kinesin family member 2A	13	NA	centriole	NA	NA	ISO	O00139	J:164563
1041	MGI:1920720	KIF2B	kinesin family member 2B	11	NA	centrosome	NA	NA	IBA	PTN000649352	J:265628
1042	MGI:1921054	KIF2C	kinesin family member 2C	4	NA	centrosome	NA	NA	IBA	PTN000649352	J:265628
1043	MGI:107689	KIF3A	kinesin family member 3A	11	NA	axoneme	NA	NA	ISO	RGD:621536	J:155856
1044	MGI:107688	KIF3B	kinesin family member 3B	2	NA	centrosome	is a part of fibroblast	NA	IDA	NA	J:225786
1045	MGI:107979	KIF3C	kinesin family member 3C	12	NA	cytoskeleton	NA	NA	IEA	KW-0206	J:60000
1046	MGI:108389	KIF4	kinesin family member 4	X	NA	cytoskeleton	NA	NA	IEA	KW-0206	J:60000
1047	MGI:109564	KIF5A	kinesin family member 5A	10	NA	ciliary rootlet	NA	NA	IDA	NA	J:102734
1048	MGI:1098268	KIF5B	kinesin family member 5B	18	NA	centriolar satellite	NA	NA	ISO	P33176	J:164563
1049	MGI:1098269	KIF5C	kinesin family member 5C	2	NA	ciliary rootlet	NA	NA	IDA	NA	J:102734
1050	MGI:1098238	KIF6	kinesin family member 6	17	NA	kinesin complex	NA	NA	IBA	PTN000648413	J:265628
1051	MGI:1098239	KIF7	kinesin family member 7	7	NA	ciliary basal body	NA	NA	IDA	NA	J:218232
1052	MGI:1098237	KIF9	kinesin family member 9	9	NA	cytoskeleton	NA	NA	IEA	KW-0206	J:60000
1053	MGI:1098231	KIF11	kinesin family member 11	19	NA	cytoskeleton	NA	NA	IEA	KW-0206	J:60000
1054	MGI:1098232	KIF12	kinesin family member 12	4	NA	cytoskeleton	NA	NA	IEA	KW-0206	J:60000
1055	MGI:1098264	KIF13A	kinesin family member 13A	13	NA	centrosome	NA	NA	ISO	Q9H1H9	J:164563
1056	MGI:1098265	KIF13B	kinesin family member 13B	14	NA	kinesin complex	NA	NA	IBA	PTN000648413	J:265628
1057	MGI:1098226	KIF14	kinesin family member 14	1	NA	cytoskeleton	NA	NA	IEA	KW-0206	J:60000
1058	MGI:1098258	KIF15	kinesin family member 15	9	NA	cytoskeleton	NA	NA	IEA	KW-0206	J:60000
1059	MGI:1098240	KIF16B	kinesin family member 16B	2	NA	cytoskeleton	NA	NA	IEA	KW-0206	J:60000
1060	MGI:1098229	KIF17	kinesin family member 17	4	NA	axoneme	is a part of photoreceptor outer segment	NA	IDA	NA	J:151268
1061	MGI:2446977	KIF18A	kinesin family member 18A	2	NA	cytoskeleton	NA	NA	IEA	KW-0206	J:60000
1062	MGI:2446979	KIF18B	kinesin family member 18B	11	NA	astral microtubule	NA	NA	ISO	Q86Y91	J:164563
1063	MGI:2447024	KIF19A	kinesin family member 19A	11	NA	cytoskeleton	NA	NA	IEA	KW-0206	J:60000
1064	MGI:3646257	KIF19B	kinesin family member 19B	5	NA	kinesin complex	NA	NA	IBA	PTN000648413	J:265628
1065	MGI:1201682	KIF20A	kinesin family member 20A	18	NA	cytoskeleton	NA	NA	IEA	KW-0206	J:60000
1066	MGI:2444576	KIF20B	kinesin family member 20B	19	NA	centrosome	NA	NA	ISO	Q96Q89	J:164563
1067	MGI:109188	KIF21A	kinesin family member 21A	15	NA	cytoskeleton	NA	NA	IEA	KW-0206	J:60000
1068	MGI:109234	KIF21B	kinesin family member 21B	1	NA	cytoskeleton	NA	NA	IEA	KW-0206	J:60000
1069	MGI:109233	KIF22	kinesin family member 22	7	NA	cytoskeleton	NA	NA	IEA	KW-0206	J:60000
1070	MGI:1919069	KIF23	kinesin family member 23	9	NA	centralspindlin complex	NA	NA	ISO	Q02241	J:164563
1071	MGI:1918345	KIF24	kinesin family member 24	4	NA	centriole	NA	NA	ISO	Q5T7B8	J:164563
1072	MGI:2447072	KIF26A	kinesin family member 26A	12	NA	cytoskeleton	NA	NA	IEA	KW-0206	J:60000
1073	MGI:2447076	KIF26B	kinesin family member 26B	1	NA	cytoskeleton	NA	NA	IEA	KW-0206	J:60000
1074	MGI:1922300	KIF27	kinesin family member 27	13	NA	cytoskeleton	NA	NA	IEA	KW-0206	J:60000
1075	MGI:2686151	KIF28	kinesin family member 28	1	NA	kinesin complex	NA	NA	IBA	PTN000648413	J:265628
1076	MGI:107566	KIFAP3	kinesin-associated protein 3	1	NA	axoneme	NA	NA	IBA	PTN000401088	J:265628
1077	MGI:1919570	KIFBP	kinesin family binding protein	10	NA	cytoskeleton	NA	NA	IEA	KW-0206	J:60000
1078	MGI:109596	KIFC1	kinesin family member C1	17	NA	kinesin complex	NA	NA	IBA	PTN000648413	J:265628
1079	MGI:109187	KIFC2	kinesin family member C2	15	NA	cytoskeleton	NA	NA	IEA	KW-0206	J:60000
1080	MGI:109202	KIFC3	kinesin family member C3	8	NA	centrosome	NA	NA	ISO	Q9BVG8	J:164563
1081	MGI:2137414	KIFC5B	kinesin family member C5B	17	NA	kinesin complex	NA	NA	IBA	PTN000648413	J:265628
1082	MGI:96974	KITL	kit ligand	10	NA	cytoskeleton	NA	NA	IEA	KW-0206	J:60000
1083	MGI:2684960	KIZ	kizuna centrosomal protein	2	NA	centrosome	NA	NA	IBA	PTN001443605	J:265628
1084	MGI:107978	KLC1	kinesin light chain 1	12	NA	ciliary rootlet	NA	NA	IDA	NA	J:102734
1085	MGI:107953	KLC2	kinesin light chain 2	19	NA	ciliary rootlet	NA	NA	IDA	NA	J:102734
1086	MGI:1277971	KLC3	kinesin light chain 3	7	NA	ciliary rootlet	NA	NA	IDA	NA	J:102734
1087	MGI:1922014	KLC4	kinesin light chain 4	17	NA	cytoskeleton	NA	NA	IEA	KW-0206	J:60000
1088	MGI:1342287	KLF4	Kruppel-like factor 4 (gut)	4	NA	microtubule cytoskeleton	NA	NA	ISO	O43474	J:164563
1089	MGI:2136335	KLHL1	kelch-like 1	14	NA	cytoskeleton	NA	NA	IEA	KW-0206	J:60000
1090	MGI:1924363	KLHL2	kelch-like 2, Mayven	8	NA	actin cytoskeleton	NA	NA	ISO	O95198	J:164563
1091	MGI:2445185	KLHL3	kelch-like 3	13	NA	cytoskeleton	NA	NA	IEA	KW-0206	J:60000
1092	MGI:2442829	KLHL4	kelch-like 4	X	NA	centriolar satellite	NA	NA	ISO	Q9C0H6	J:164563
1093	MGI:2385619	KLHL12	kelch-like 12	1	NA	centriolar satellite	NA	NA	ISO	Q53G59	J:164563
1094	MGI:1921249	KLHL14	kelch-like 14	18	NA	actin cytoskeleton	NA	NA	ISO	Q9P2G3	J:164563
1095	MGI:2678948	KLHL17	kelch-like 17	4	NA	actin cytoskeleton	NA	NA	IBA	PTN000723251	J:265628
1096	MGI:1919288	KLHL21	kelch-like 21	4	NA	cytoskeleton	NA	NA	IEA	KW-0206	J:60000
1097	MGI:1337995	KLHL22	kelch-like 22	16	NA	centrosome	NA	NA	ISO	Q53GT1	J:164563
1098	MGI:2683854	KLHL41	kelch-like 41	2	NA	cytoskeleton	NA	NA	IBA	PTN000698247	J:265628
1099	MGI:2444786	KLHL42	kelch-like 42	6	NA	cytoskeleton	NA	NA	IEA	KW-0206	J:60000
1100	MGI:1924825	KMT2E	lysine (K)-specific methyltransferase 2E	5	NA	cytoskeleton	NA	NA	IEA	KW-0206	J:60000
1101	MGI:3614952	KNCN	kinocilin	4	NA	ciliary basal body	NA	NA	IBA	PTN002213496	J:265628
1102	MGI:1289298	KNSTRN	kinetochore-localized astrin/SPAG5 binding	2	NA	centriolar satellite	NA	NA	IBA	PTN002841106	J:265628
1103	MGI:2673709	KNTC1	kinetochore associated 1	5	NA	actin cytoskeleton	NA	NA	ISO	P50748	J:164563
1104	MGI:2141165	KPNA7	karyopherin alpha 7 (importin alpha 8)	5	NA	spindle	is a part of secondary oocyte	NA	IDA	NA	J:244973
1105	MGI:1890380	KPTN	kaptin	7	NA	actin cytoskeleton	NA	NA	IEA	IPR029982	J:72247
1106	MGI:1930618	KRIT1	KRIT1, ankyrin repeat containing	5	NA	cytoskeleton	NA	NA	IEA	IPR000299	J:72247
1107	MGI:96698	KRT1	keratin 1	15	NA	intermediate filament	NA	NA	IEA	KW-0403 KW-0416	J:60000
1108	MGI:96699	KRT2	keratin 2	15	NA	intermediate filament	NA	NA	IEA	KW-0403 KW-0416	J:60000
1109	MGI:96701	KRT4	keratin 4	15	NA	intermediate filament	NA	NA	IEA	KW-0403 KW-0416	J:60000
1110	MGI:96702	KRT5	keratin 5	15	NA	intermediate filament	NA	NA	ISO	P13647	J:164563
1111	MGI:1100845	KRT6A	keratin 6A	15	NA	intermediate filament	NA	NA	IEA	KW-0403 KW-0416	J:60000
1112	MGI:1333768	KRT6B	keratin 6B	15	NA	keratin filament	NA	NA	IBA	PTN002897426	J:265628
1113	MGI:96704	KRT7	keratin 7	15	NA	intermediate filament	NA	NA	IEA	KW-0403 KW-0416	J:60000
1114	MGI:96705	KRT8	keratin 8	15	NA	intermediate filament	NA	NA	IDA	NA	J:121814
1115	MGI:96696	KRT9	keratin 9	11	NA	cytoskeleton	NA	NA	IBA	PTN001145688	J:265628
1116	MGI:96685	KRT10	keratin 10	11	NA	cytoskeleton	NA	NA	IBA	PTN001145688	J:265628
1117	MGI:96687	KRT12	keratin 12	11	NA	cytoskeleton	NA	NA	IBA	PTN001145688	J:265628
1118	MGI:101925	KRT13	keratin 13	11	NA	cytoskeleton	NA	NA	IBA	PTN001145688	J:265628
1119	MGI:96688	KRT14	keratin 14	11	NA	cytoskeleton	NA	NA	IBA	PTN001145688	J:265628
1120	MGI:96689	KRT15	keratin 15	11	NA	cytoskeleton	NA	NA	IBA	PTN001145688	J:265628
1121	MGI:96690	KRT16	keratin 16	11	NA	cytoskeleton	NA	NA	IBA	PTN001145688	J:265628
1122	MGI:96691	KRT17	keratin 17	11	NA	cytoskeleton	NA	NA	IBA	PTN001145688	J:265628
1123	MGI:96692	KRT18	keratin 18	15	NA	centriolar satellite	NA	NA	ISO	P05783	J:164563
1124	MGI:96693	KRT19	keratin 19	11	NA	cytoskeleton	NA	NA	IBA	PTN001145688	J:265628
1125	MGI:1914059	KRT20	keratin 20	11	NA	cytoskeleton	NA	NA	IBA	PTN001145688	J:265628
1126	MGI:2148866	KRT23	keratin 23	11	NA	cytoskeleton	NA	NA	IBA	PTN001145688	J:265628
1127	MGI:1922956	KRT24	keratin 24	11	NA	cytoskeleton	NA	NA	IBA	PTN001145688	J:265628
1128	MGI:1918060	KRT25	keratin 25	11	NA	cytoskeleton	NA	NA	IBA	PTN001145688	J:265628
1129	MGI:2444913	KRT26	keratin 26	11	NA	cytoskeleton	NA	NA	IBA	PTN001145688	J:265628
1130	MGI:1339999	KRT27	keratin 27	11	NA	cytoskeleton	NA	NA	IBA	PTN001145688	J:265628
1131	MGI:1918093	KRT28	keratin 28	11	NA	cytoskeleton	NA	NA	IBA	PTN001145688	J:265628
1132	MGI:1309993	KRT31	keratin 31	11	NA	cytoskeleton	NA	NA	IBA	PTN001145688	J:265628
1133	MGI:1309995	KRT32	keratin 32	11	NA	cytoskeleton	NA	NA	IBA	PTN001145688	J:265628
1134	MGI:1919138	KRT33A	keratin 33A	11	NA	cytoskeleton	NA	NA	IBA	PTN001145688	J:265628
1135	MGI:1309991	KRT33B	keratin 33B	11	NA	cytoskeleton	NA	NA	IBA	PTN001145688	J:265628
1136	MGI:1309994	KRT34	keratin 34	11	NA	cytoskeleton	NA	NA	IBA	PTN001145688	J:265628
1137	MGI:1858899	KRT35	keratin 35	11	NA	cytoskeleton	NA	NA	IBA	PTN001145688	J:265628
1138	MGI:109364	KRT36	keratin 36	11	NA	cytoskeleton	NA	NA	IBA	PTN001145688	J:265628
1139	MGI:3588208	KRT39	keratin 39	11	NA	cytoskeleton	NA	NA	IBA	PTN001145688	J:265628
1140	MGI:3629968	KRT40	keratin 40	11	NA	cytoskeleton	NA	NA	IBA	PTN001145688	J:265628
1141	MGI:1915489	KRT42	keratin 42	11	NA	cytoskeleton	NA	NA	IBA	PTN001145688	J:265628
1142	MGI:1861586	KRT71	keratin 71	15	NA	cytoskeleton	NA	NA	IEA	KW-0206	J:60000
1143	MGI:2146034	KRT72	keratin 72	15	NA	intermediate filament	NA	NA	IEA	KW-0403 KW-0416	J:60000
1144	MGI:3607712	KRT73	keratin 73	15	NA	intermediate filament	NA	NA	IEA	KW-0403 KW-0416	J:60000
1145	MGI:1923500	KRT75	keratin 75	15	NA	intermediate filament	NA	NA	ISO	O95678	J:164563
1146	MGI:1924305	KRT76	keratin 76	15	NA	intermediate filament	NA	NA	IEA	KW-0403 KW-0416	J:60000
1147	MGI:3588209	KRT77	keratin 77	15	NA	cytoskeleton	NA	NA	ISO	Q7Z794	J:164563
1148	MGI:1917529	KRT78	keratin 78	15	NA	keratin filament	NA	NA	IBA	PTN002897426	J:265628
1149	MGI:2385030	KRT79	keratin 79	15	NA	intermediate filament	NA	NA	IEA	KW-0403 KW-0416	J:60000
1150	MGI:1921377	KRT80	keratin 80	15	NA	intermediate filament	NA	NA	ISO	Q6KB66	J:164563
1151	MGI:1928858	KRT81	keratin 81	15	NA	intermediate filament	NA	NA	IEA	KW-0403 KW-0416	J:60000
1152	MGI:2149248	KRT82	keratin 82	15	NA	intermediate filament	NA	NA	IEA	KW-0403 KW-0416	J:60000
1153	MGI:3690448	KRT83	keratin 83	15	NA	keratin filament	NA	NA	IBA	PTN002897426	J:265628
1154	MGI:96700	KRT84	keratin 84	15	NA	intermediate filament	NA	NA	IEA	KW-0403 KW-0416	J:60000
1155	MGI:1859268	KRT85	keratin 85	15	NA	keratin filament	NA	NA	IBA	PTN002897426	J:265628
1156	MGI:109362	KRT86	keratin 86	15	NA	intermediate filament	NA	NA	IEA	KW-0403 KW-0416	J:60000
1157	MGI:3665486	KRT87	keratin 87	15	NA	intermediate filament	NA	NA	IEA	KW-0403 KW-0416	J:60000
1158	MGI:1913572	KRT88	keratin 88	15	NA	keratin filament	NA	NA	IBA	PTN002897426	J:265628
1159	MGI:3045312	KRT90	keratin 90	15	NA	keratin filament	NA	NA	IBA	PTN002897426	J:265628
1160	MGI:2442728	KRT222	keratin 222	11	NA	intermediate filament	NA	NA	IEA	KW-0403 KW-0416	J:60000
1161	MGI:1916723	KRTAP3-1	keratin associated protein 3-1	11	NA	intermediate filament	NA	NA	IEA	KW-0416	J:60000
1162	MGI:1354732	KRTAP5-1	keratin associated protein 5-1	7	NA	intermediate filament	NA	NA	IEA	KW-0416	J:60000
1163	MGI:1918873	KRTAP5-2	keratin associated protein 5-2	7	NA	intermediate filament	NA	NA	IEA	KW-0416	J:60000
1164	MGI:1924465	KRTAP5-3	keratin associated protein 5-3	7	NA	intermediate filament	NA	NA	IEA	KW-0416	J:60000
1165	MGI:1354758	KRTAP5-4	keratin associated protein 5-4	7	NA	intermediate filament	NA	NA	IEA	KW-0416	J:60000
1166	MGI:2149673	KRTAP5-5	keratin associated protein 5-5	7	NA	intermediate filament	NA	NA	IEA	KW-0416	J:60000
1167	MGI:1330280	KRTAP6-2	keratin associated protein 6-2	16	NA	intermediate filament	NA	NA	IEA	KW-0416	J:60000
1168	MGI:1915734	KRTAP6-5	keratin associated protein 6-5	16	NA	intermediate filament	NA	NA	IEA	KW-0416	J:60000
1169	MGI:1918613	KRTAP7-1	keratin associated protein 7-1	16	NA	intermediate filament	NA	NA	IEA	KW-0416	J:60000
1170	MGI:1330293	KRTAP8-1	keratin associated protein 8-1	16	NA	intermediate filament	NA	NA	IEA	KW-0416	J:60000
1171	MGI:1922836	KRTAP9-3	keratin associated protein 9-3	11	NA	intermediate filament	NA	NA	IEA	KW-0416	J:60000
1172	MGI:1328315	KRTAP12-1	keratin associated protein 12-1	10	NA	intermediate filament	NA	NA	IEA	KW-0416	J:60000
1173	MGI:1346079	KRTAP14	keratin associated protein 14	16	NA	intermediate filament	NA	NA	IEA	KW-0416	J:60000
1174	MGI:1347350	KRTAP15	keratin associated protein 15	16	NA	intermediate filament	NA	NA	IEA	KW-0416	J:60000
1175	MGI:3650326	KRTAP16-1	keratin associated protein 16-1	11	NA	intermediate filament	NA	NA	IEA	KW-0416	J:60000
1176	MGI:1918619	KRTAP16-3	keratin associated protein 16-3	16	NA	intermediate filament	NA	NA	IEA	KW-0416	J:60000
1177	MGI:2157755	KRTAP19-1	keratin associated protein 19-1	16	NA	intermediate filament	NA	NA	IEA	KW-0416	J:60000
1178	MGI:2157572	KRTAP19-2	keratin associated protein 19-2	16	NA	intermediate filament	NA	NA	IEA	KW-0416	J:60000
1179	MGI:1925168	KRTAP19-3	keratin associated protein 19-3	16	NA	intermediate filament	NA	NA	IEA	KW-0416	J:60000
1180	MGI:2157757	KRTAP19-4	keratin associated protein 19-4	16	NA	intermediate filament	NA	NA	IEA	KW-0416	J:60000
1181	MGI:1330295	KRTAP19-5	keratin associated protein 19-5	16	NA	intermediate filament	NA	NA	IEA	KW-0416	J:60000
1182	MGI:2181750	KRTAP19-9B	keratin associated protein 19-9B	16	NA	intermediate filament	NA	NA	IEA	KW-0416	J:60000
1183	MGI:2157767	KRTAP21-1	keratin associated protein 21-1	16	NA	intermediate filament	NA	NA	IEA	KW-0416	J:60000
1184	MGI:1916783	KRTAP26-1	keratin associated protein 26-1	16	NA	intermediate filament	NA	NA	IEA	KW-0416	J:60000
1185	MGI:3652056	KRTAP29-1	keratin associated protein 29-1	11	NA	intermediate filament	NA	NA	IEA	KW-0416	J:60000
1186	MGI:96709	KY	kyphoscoliosis peptidase	9	NA	cytoskeleton	NA	NA	IEA	KW-0206	J:60000
1187	MGI:109343	LAD1	ladinin	1	NA	actin cytoskeleton	NA	NA	ISO	O00515	J:164563
1188	MGI:1919085	LANCL2	LanC (bacterial lantibiotic synthetase component C)-like 2	6	NA	cortical actin cytoskeleton	NA	NA	ISO	Q9NS86	J:164563
1189	MGI:109656	LASP1	LIM and SH3 protein 1	11	NA	cortical actin cytoskeleton	NA	NA	ISO	RGD:68408	J:155856
1190	MGI:1333883	LATS1	large tumor suppressor	10	NA	cytoskeleton	NA	NA	IEA	KW-0206	J:60000
1191	MGI:1354386	LATS2	large tumor suppressor 2	14	NA	centriolar satellite	NA	NA	ISO	Q9NRM7	J:164563
1192	MGI:1923032	LCA5	Leber congenital amaurosis 5 (human)	9	NA	axoneme	NA	NA	IBA	PTN001047409	J:265628
1193	MGI:3041157	LCA5L	Leber congenital amaurosis 5-like	16	NA	axoneme	NA	NA	IBA	PTN001047409	J:265628
1194	MGI:96756	LCK	lymphocyte protein tyrosine kinase	4	NA	pericentriolar material	NA	NA	ISO	P06239	J:164563
1195	MGI:104808	LCP1	lymphocyte cytosolic protein 1	14	NA	actin cytoskeleton	NA	NA	IDA	NA	J:26070
1196	MGI:1344412	LDB3	LIM domain binding 3	14	NA	cytoskeleton	NA	NA	ISO	O75112	J:164563
1197	MGI:2140175	LDLRAP1	low density lipoprotein receptor adaptor protein 1	4	NA	neurofilament	NA	NA	IDA	NA	J:126870
1198	MGI:2385045	LEMD2	LEM domain containing 2	17	NA	cytoskeleton	NA	NA	IEA	KW-0206	J:60000
1199	MGI:2685031	LEO1	Leo1, Paf1/RNA polymerase II complex component	9	NA	centrosome	NA	NA	ISO	Q8WVC0	J:164563
1200	MGI:1920992	LIMA1	LIM domain and actin binding 1	15	NA	actin cytoskeleton	NA	NA	IBA	PTN001197687	J:265628
1201	MGI:1924819	LIMCH1	LIM and calponin homology domains 1	5	NA	cytoskeleton	NA	NA	IEA	KW-0206	J:60000
1202	MGI:104572	LIMK1	LIM-domain containing, protein kinase	5	NA	cytoskeleton	NA	NA	IEA	KW-0206	J:60000
1203	MGI:1197517	LIMK2	LIM motif-containing protein kinase 2	11	NA	centrosome	NA	NA	ISO	P53671	J:164563
1204	MGI:102682	LLGL1	LLGL1 scribble cell polarity complex component	11	NA	cortical actin cytoskeleton	NA	NA	IBA	PTN000812995	J:265628
1205	MGI:1918843	LLGL2	LLGL2 scribble cell polarity complex component	11	NA	cortical actin cytoskeleton	NA	NA	IBA	PTN000812995	J:265628
1206	MGI:96794	LMNA	lamin A	3	NA	intermediate filament	NA	NA	IEA	KW-0403	J:60000
1207	MGI:96795	LMNB1	lamin B1	18	NA	intermediate filament	NA	NA	IEA	KW-0403	J:60000
1208	MGI:96796	LMNB2	lamin B2	10	NA	intermediate filament	NA	NA	IEA	KW-0403	J:60000
1209	MGI:1921321	LMNTD1	lamin tail domain containing 1	6	NA	intermediate filament	NA	NA	IEA	KW-0403	J:60000
1210	MGI:1919250	LMNTD2	lamin tail domain containing 2	7	NA	lamin filament	NA	NA	IBA	PTN000461324	J:265628
1211	MGI:2135671	LMOD1	leiomodin 1 (smooth muscle)	1	NA	actin filament	NA	NA	ISO	RGD:1307236	J:155856
1212	MGI:2135672	LMOD2	leiomodin 2 (cardiac)	6	NA	actin filament	NA	NA	ISO	Q6P5Q4	J:164563
1213	MGI:2444169	LMOD3	leiomodin 3 (fetal)	6	NA	cytoskeleton	NA	NA	IBA	PTN000096563	J:265628
1214	MGI:2441849	LPP	LIM domain containing preferred translocation partner in lipoma	16	NA	stress fiber	NA	NA	IBA	PTN000654183	J:265628
1215	MGI:2147677	LPXN	leupaxin	19	NA	podosome	NA	NA	IDA	NA	J:180487
1216	MGI:1921604	LRGUK	leucine-rich repeats and guanylate kinase domain containing	6	NA	cytoskeleton	NA	NA	IEA	KW-0206	J:60000
1217	MGI:2445214	LRIF1	ligand dependent nuclear receptor interacting factor 1	3	NA	centriolar satellite	NA	NA	ISO	Q5T3J3	J:164563
1218	MGI:96828	LRP1	low density lipoprotein receptor-related protein 1	10	NA	cytoskeleton	NA	NA	IEA	KW-0206	J:60000
1219	MGI:1340044	LRP8	low density lipoprotein receptor-related protein 8, apolipoprotein e receptor	4	NA	microtubule associated complex	NA	NA	ISO	RGD:1305729	J:155856
1220	MGI:1919666	LRPPRC	leucine-rich PPR-motif containing	17	NA	cytoskeleton	NA	NA	ISO	P42704	J:164563
1221	MGI:2676665	LRRC7	leucine rich repeat containing 7	3	colocalizes_with	actin cytoskeleton	NA	NA	ISO	RGD:708527	J:155856
1222	MGI:2448063	LRRC10	leucine rich repeat containing 10	10	NA	cytoskeleton	NA	NA	IBA	PTN002699655	J:265628
1223	MGI:2445284	LRRC25	leucine rich repeat containing 25	8	NA	microtubule cytoskeleton	NA	NA	ISO	Q8N386	J:164563
1224	MGI:2385129	LRRC26	leucine rich repeat containing 26	2	NA	cytoskeleton	NA	NA	IEA	KW-0206	J:60000
1225	MGI:2387183	LRRC45	leucine rich repeat containing 45	11	NA	centrosome	NA	NA	IBA	PTN001504791	J:265628
1226	MGI:2442689	LRRC49	leucine rich repeat containing 49	9	NA	cytoskeleton	NA	NA	IEA	KW-0206	J:60000
1227	MGI:1918960	LRRCC1	leucine rich repeat and coiled-coil domain containing 1	3	NA	centrosome	NA	NA	IBA	PTN002693425	J:265628
1228	MGI:1918985	LRWD1	leucine-rich repeats and WD repeat domain containing 1	5	NA	cytoskeleton	NA	NA	IEA	KW-0206	J:60000
1229	MGI:1914320	LSM14A	LSM14A mRNA processing body assembly factor	7	NA	cytoskeleton	NA	NA	IEA	KW-0206	J:60000
1230	MGI:1915325	LURAP1	leucine rich adaptor protein 1	4	NA	actomyosin	NA	NA	ISO	RGD:1566001	J:155856
1231	MGI:107448	LYST	lysosomal trafficking regulator	13	NA	microtubule cytoskeleton	NA	NA	ISO	Q99698	J:164563
1232	MGI:1934860	LZTFL1	leucine zipper transcription factor-like 1	9	NA	manchette	is a part of spermatid	NA	IDA	NA	J:307611
1233	MGI:2385095	LZTS2	leucine zipper, putative tumor suppressor 2	19	NA	cytoskeleton	NA	NA	IEA	KW-0206	J:60000
1234	MGI:2656976	LZTS3	leucine zipper, putative tumor suppressor family member 3	2	NA	cytoskeleton	NA	NA	IEA	KW-0206	J:60000
1235	MGI:108559	MACF1	microtubule-actin crosslinking factor 1	4	NA	actin cytoskeleton	NA	NA	IBA	PTN002753821	J:265628
1236	MGI:1349392	MACROH2A1	macroH2A.1 histone	13	NA	centrosome	NA	NA	TAS	NA	J:77519
1237	MGI:1341857	MAD1L1	MAD1 mitotic arrest deficient 1-like 1	5	NA	cytoskeleton	NA	NA	IEA	KW-0206	J:60000
1238	MGI:1860374	MAD2L1	MAD2 mitotic arrest deficient-like 1	6	NA	cytoskeleton	NA	NA	IEA	KW-0206	J:60000
1239	MGI:1913841	MAD2L1BP	MAD2L1 binding protein	17	NA	cytoskeleton	NA	NA	IEA	KW-0206	J:60000
1240	MGI:1919140	MAD2L2	MAD2 mitotic arrest deficient-like 2	4	NA	cytoskeleton	NA	NA	IEA	KW-0206	J:60000
1241	MGI:1891748	MAEA	macrophage erythroblast attacher	5	NA	actin cytoskeleton	NA	NA	IDA	NA	J:114865
1242	MGI:1354953	MAGI2	membrane associated guanylate kinase, WW and PDZ domain containing 2	5	NA	centriole	NA	NA	IDA	NA	J:210992
1243	MGI:96913	MAK	male germ cell-associated kinase	13	NA	axoneme	is a part of camera-type eye photoreceptor cell,is a part of retina	NA	IDA	NA	J:178434
1244	MGI:3045303	MAMLD1	mastermind-like domain containing 1	X	NA	centrosome	NA	NA	ISO	Q13495	J:164563
1245	MGI:1306776	MAP1A	microtubule-associated protein 1 A	2	NA	cytoskeleton	NA	NA	IEA	KW-0206	J:60000
1246	MGI:1306778	MAP1B	microtubule-associated protein 1B	13	NA	cytoskeleton	NA	NA	ISO	RGD:3043	J:155856
1247	MGI:1915661	MAP1LC3A	microtubule-associated protein 1 light chain 3 alpha	2	NA	cytoskeleton	NA	NA	IEA	KW-0206	J:60000
1248	MGI:1914693	MAP1LC3B	microtubule-associated protein 1 light chain 3 beta	8	NA	axoneme	NA	NA	IDA	NA	J:203423
1249	MGI:2443304	MAP1S	microtubule-associated protein 1S	8	NA	centrosome	NA	NA	ISO	Q66K74	J:164563
1250	MGI:97175	MAP2	microtubule-associated protein 2	1	NA	actin cytoskeleton	NA	NA	ISO	RGD:3044	J:155856
1251	MGI:1346866	MAP2K1	mitogen-activated protein kinase kinase 1	9	NA	cytoskeleton	NA	NA	IEA	KW-0206	J:60000
1252	MGI:1346867	MAP2K2	mitogen-activated protein kinase kinase 2	10	NA	microtubule	NA	NA	ISO	P36507	J:164563
1253	MGI:1346345	MAP2K5	mitogen-activated protein kinase kinase 5	9	NA	spindle	NA	NA	IDA	NA	J:93217
1254	MGI:1346870	MAP2K6	mitogen-activated protein kinase kinase 6	11	NA	cytoskeleton	NA	NA	IEA	KW-0206	J:60000
1255	MGI:1346872	MAP3K1	mitogen-activated protein kinase kinase kinase 1	13	colocalizes_with	cytoskeleton	NA	NA	ISO	RGD:620966	J:155856
1256	MGI:1346880	MAP3K11	mitogen-activated protein kinase kinase kinase 11	19	NA	centrosome	NA	NA	IBA	PTN002892798	J:265628
1257	MGI:97178	MAP4	microtubule-associated protein 4	9	NA	axoneme	NA	NA	ISO	P27816	J:164563
1258	MGI:1201690	MAP6	microtubule-associated protein 6	7	NA	cytoskeleton	NA	NA	IEA	KW-0206	J:60000
1259	MGI:3607784	MAP6D1	MAP6 domain containing 1	16	NA	cytoskeleton	NA	NA	IEA	KW-0206	J:60000
1260	MGI:1328328	MAP7	microtubule-associated protein 7	10	NA	cytoskeleton	NA	NA	IEA	KW-0206	J:60000
1261	MGI:2384297	MAP7D1	MAP7 domain containing 1	4	NA	cytoskeleton	NA	NA	IEA	KW-0206	J:60000
1262	MGI:1917474	MAP7D2	MAP7 domain containing 2	X	NA	microtubule cytoskeleton	NA	NA	IBA	PTN001030845	J:265628
1263	MGI:2445051	MAP7D3	MAP7 domain containing 3	X	NA	cytoskeleton	NA	NA	IEA	KW-0206	J:60000
1264	MGI:2442208	MAP9	microtubule-associated protein 9	3	NA	aster	existence_starts_and_ends_during mitotic anaphase	NA	IDA	NA	J:141271
1265	MGI:1921643	MAP10	microtubule-associated protein 10	8	NA	centrosome	NA	NA	IBA	PTN001094854	J:265628
1266	MGI:1346858	MAPK1	mitogen-activated protein kinase 1	16	NA	cytoskeleton	NA	NA	TAS	NA	J:180564
1267	MGI:1916796	MAPK1IP1	mitogen-activated protein kinase 1 interacting protein 1	7	NA	cytoskeleton	NA	NA	IEA	KW-0206	J:60000
1268	MGI:1346859	MAPK3	mitogen-activated protein kinase 3	7	NA	cytoskeleton	NA	NA	TAS	NA	J:180564
1269	MGI:1354946	MAPK6	mitogen-activated protein kinase 6	9	NA	septin cytoskeleton	NA	NA	IDA	NA	J:185814
1270	MGI:1346861	MAPK8	mitogen-activated protein kinase 8	14	NA	podosome	NA	NA	IDA	NA	J:211909
1271	MGI:1346865	MAPK14	mitogen-activated protein kinase 14	17	NA	spindle pole	NA	NA	IDA	NA	J:93217
1272	MGI:2652894	MAPK15	mitogen-activated protein kinase 15	15	NA	centriole	NA	NA	ISO	Q8TD08	J:164563
1273	MGI:109298	MAPKAPK2	MAP kinase-activated protein kinase 2	1	NA	centrosome	NA	NA	ISO	P49137	J:164563
1274	MGI:1333110	MAPKAPK5	MAP kinase-activated protein kinase 5	5	NA	septin cytoskeleton	NA	NA	IDA	NA	J:185814
1275	MGI:1347004	MAPKBP1	mitogen-activated protein kinase binding protein 1	2	NA	cytoskeleton	NA	NA	IEA	KW-0206	J:60000
1276	MGI:891995	MAPRE1	microtubule-associated protein, RP/EB family, member 1	2	NA	centrosome	NA	NA	ISO	Q15691	J:164563
1277	MGI:106271	MAPRE2	microtubule-associated protein, RP/EB family, member 2	18	NA	cytoplasmic microtubule	NA	NA	IBA	PTN000065701	J:265628
1278	MGI:2140967	MAPRE3	microtubule-associated protein, RP/EB family, member 3	5	NA	cytoplasmic microtubule	NA	NA	IBA	PTN000065701	J:265628
1279	MGI:97180	MAPT	microtubule-associated protein tau	11	NA	axoneme	is a part of fibroblast	NA	IDA	NA	J:142506
1280	MGI:96907	MARCKS	myristoylated alanine rich protein kinase C substrate	10	NA	actin filament bundle	NA	NA	IBA	PTN002682889	J:265628
1281	MGI:97143	MARCKSL1	MARCKS-like 1	4	NA	cytoskeleton	NA	NA	IEA	KW-0206	J:60000
1282	MGI:2664902	MARK1	MAP/microtubule affinity regulating kinase 1	1	NA	cytoskeleton	NA	NA	ISO	RGD:619882	J:155856
1283	MGI:99638	MARK2	MAP/microtubule affinity regulating kinase 2	19	NA	actin filament	NA	NA	ISO	Q7KZI7	J:164563
1284	MGI:1920955	MARK4	MAP/microtubule affinity regulating kinase 4	7	NA	centrosome	NA	NA	ISO	Q96L34	J:164563
1285	MGI:2147570	MARVELD1	MARVEL (membrane-associating) domain containing 1	19	NA	cytoskeleton	NA	NA	IEA	KW-0206	J:60000
1286	MGI:1861901	MAST1	microtubule associated serine/threonine kinase 1	8	NA	cytoskeleton	NA	NA	IEA	KW-0206	J:60000
1287	MGI:894676	MAST2	microtubule associated serine/threonine kinase 2	4	NA	cytoskeleton	NA	NA	IEA	KW-0206	J:60000
1288	MGI:1914371	MASTL	microtubule associated serine/threonine kinase-like	2	NA	centrosome	NA	NA	ISO	Q96GX5	J:164563
1289	MGI:1918320	MBIP	MAP3K12 binding inhibitory protein 1	12	NA	mitotic spindle	NA	NA	IC	NA	J:162081
1290	MGI:101845	MCM3	minichromosome maintenance complex component 3	1	NA	centrosome	NA	NA	ISO	P25205	J:164563
1291	MGI:2443308	MCPH1	microcephaly, primary autosomal recessive 1	8	NA	cytoskeleton	NA	NA	IEA	KW-0206	J:60000
1292	MGI:97051	MDH1	malate dehydrogenase 1, NAD (soluble)	11	NA	centrosome	NA	NA	ISO	P40925	J:164563
1293	MGI:96951	MDM1	transformed mouse 3T3 cell double minute 1	10	NA	centriolar satellite	NA	NA	ISO	Q8TC05	J:164563
1294	MGI:1926159	MDN1	midasin AAA ATPase 1	4	NA	intermediate filament cytoskeleton	NA	NA	ISO	Q9NU22	J:164563
1295	MGI:99918	MECP2	methyl CpG binding protein 2	X	NA	centrosome	NA	NA	ISO	P51608	J:164563
1296	MGI:1914249	MED28	mediator complex subunit 28	5	NA	cortical actin cytoskeleton	NA	NA	IDA	NA	J:94716
1297	MGI:1859396	MEFV	Mediterranean fever	16	NA	cytoskeleton	NA	NA	IEA	KW-0206	J:60000
1298	MGI:1202878	MEIG1	meiosis expressed gene 1	2	NA	manchette	is a part of spermatid	NA	IDA	NA	J:238881
1299	MGI:1914782	MFAP1A	microfibrillar-associated protein 1A	2	NA	centrosome	NA	NA	ISO	P55081	J:164563
1300	MGI:3694697	MFAP1B	microfibrillar-associated protein 1B	2	NA	centrosome	NA	NA	ISO	P55081	J:164563
1301	MGI:2442230	MFN2	mitofusin 2	4	NA	microtubule cytoskeleton	is a part of early embryonic cell (metazoa),is a part of 1-cell stage embryo	NA	IDA	NA	J:100252
1302	MGI:2443157	MIB1	MIB E3 ubiquitin protein ligase 1	18	NA	centrosome	NA	NA	ISO	Q86YT6	J:164563
1303	MGI:2385847	MICAL1	microtubule associated monooxygenase, calponin and LIM domain containing 1	10	NA	cytoskeleton	NA	NA	IEA	KW-0206	J:60000
1304	MGI:2442733	MICAL3	microtubule associated monooxygenase, calponin and LIM domain containing 3	6	NA	cytoskeleton	NA	NA	IEA	KW-0206	J:60000
1305	MGI:2444818	MICALL2	MICAL-like 2	5	NA	actin filament bundle	NA	NA	IDA	NA	J:112525
1306	MGI:1100537	MID1	midline 1	X	NA	centriolar satellite	NA	NA	ISO	O15344	J:164563
1307	MGI:1915291	MID1IP1	Mid1 interacting protein 1 (gastrulation specific G12-like (zebrafish))	X	NA	cytoskeleton	NA	NA	IEA	KW-0206	J:60000
1308	MGI:1344333	MID2	midline 2	X	NA	cytoskeleton	NA	NA	IEA	KW-0206	J:60000
1309	MGI:1913678	MIEN1	migration and invasion enhancer 1	11	NA	centriolar satellite	NA	NA	ISO	Q9BRT3	J:164563
1310	MGI:1926156	MISP	mitotic spindle positioning	10	NA	actin filament	NA	NA	ISO	Q8IVT2	J:164563
1311	MGI:1891836	MKKS	McKusick-Kaufman syndrome	2	NA	centrosome	NA	NA	ISO	Q9NPJ1	J:164563
1312	MGI:3584243	MKS1	MKS transition zone complex subunit 1	11	NA	centriole	NA	NA	IDA	NA	J:205269 J:255486
1313	MGI:1341819	MLF1	myeloid leukemia factor 1	3	NA	ciliary basal body	NA	NA	IDA	NA	J:240319
1314	MGI:1929671	MLLT11	myeloid/lymphoid or mixed-lineage leukemia; translocated to, 11	3	NA	cytoskeleton	NA	NA	IEA	KW-0206	J:60000
1315	MGI:2176380	MLPH	melanophilin	1	NA	actin cytoskeleton	NA	NA	IDA	NA	J:80040
1316	MGI:101900	MMP14	matrix metallopeptidase 14 (membrane-inserted)	14	NA	intermediate filament cytoskeleton	NA	NA	ISO	P50281	J:164563
1317	MGI:1919449	MMS19	MMS19 cytosolic iron-sulfur assembly component	19	NA	cytoskeleton	NA	NA	IEA	KW-0206	J:60000
1318	MGI:107933	MNS1	meiosis-specific nuclear structural protein 1	9	NA	axoneme	is a part of tracheal epithelial cell,is a part of trachea epithelium	NA	IDA	NA	J:183398
1319	MGI:108511	MOBP	myelin-associated oligodendrocytic basic protein	9	NA	cortical actin cytoskeleton	NA	NA	IBA	PTN001026244	J:265628
1320	MGI:2443138	MPHOSPH9	M-phase phosphoprotein 9	5	NA	centriole	NA	NA	IBA	PTN001029122	J:265628
1321	MGI:1913558	MPLKIP	M-phase specific PLK1 intereacting protein	13	NA	centrosome	NA	NA	IBA	PTN002731060	J:265628
1322	MGI:105941	MPP1	membrane protein, palmitoylated	X	NA	centriolar satellite	NA	NA	ISO	Q00013	J:164563
1323	MGI:1858257	MPP2	membrane protein, palmitoylated 2 (MAGUK p55 subfamily member 2)	11	NA	cytoskeleton	NA	NA	ISO	Q14168	J:164563
1324	MGI:2386681	MPP4	membrane protein, palmitoylated 4 (MAGUK p55 subfamily member 4)	1	NA	actin cytoskeleton	NA	NA	ISO	Q96JB8	J:164563
1325	MGI:1349438	MPRIP	myosin phosphatase Rho interacting protein	11	NA	actin cytoskeleton	NA	NA	IBA	PTN000425526	J:265628
1326	MGI:97167	MSN	moesin	X	NA	cytoskeleton	NA	NA	IEA	IPR000299	J:72247
1327	MGI:106916	MSRA	methionine sulfoxide reductase A	14	NA	actin cytoskeleton	NA	NA	ISO	Q9UJ68	J:164563
1328	MGI:1351642	MSRB1	methionine sulfoxide reductase B1	17	colocalizes_with	actin cytoskeleton	NA	NA	IDA	NA	J:201326
1329	MGI:99614	MST1R	macrophage stimulating 1 receptor (c-met-related tyrosine kinase)	9	NA	stress fiber	NA	NA	IDA	NA	J:82543
1330	MGI:97173	MT3	metallothionein 3	8	NA	microtubule	NA	NA	ISO	RGD:621252	J:155856
1331	MGI:2150037	MTA1	metastasis associated 1	12	NA	cytoskeleton	NA	NA	IEA	KW-0206	J:60000
1332	MGI:1915867	MTCL1	microtubule crosslinking factor 1	17	NA	cytoskeleton	NA	NA	IDA	NA	J:206886
1333	MGI:99445	MTPN	myotrophin	6	NA	F-actin capping protein complex	NA	NA	ISO	P58546	J:164563
1334	MGI:1891037	MTRR	5-methyltetrahydrofolate-homocysteine methyltransferase reductase	13	NA	intermediate filament cytoskeleton	NA	NA	ISO	Q9UBK8	J:164563
1335	MGI:2384818	MTSS1	MTSS I-BAR domain containing 1	15	NA	actin cytoskeleton	NA	NA	IBA	PTN004481656	J:265628
1336	MGI:3039591	MTSS2	MTSS I-BAR domain containing 2	8	NA	actin cytoskeleton	NA	NA	IBA	PTN004481656	J:265628
1337	MGI:2142572	MTUS1	mitochondrial tumor suppressor 1	8	NA	microtubule cytoskeleton	NA	NA	ISO	Q9ULD2	J:164563
1338	MGI:1915388	MTUS2	microtubule associated tumor suppressor candidate 2	5	colocalizes_with	centrosome	NA	NA	ISO	Q5JR59	J:164563
1339	MGI:1920961	MVB12A	multivesicular body subunit 12A	8	NA	centrosome	NA	NA	ISO	Q96EY5	J:164563
1340	MGI:1925638	MVP	major vault protein	7	NA	cytoskeleton	NA	NA	ISO	Q14764	J:164563
1341	MGI:1355332	MYADM	myeloid-associated differentiation marker	7	NA	cortical actin cytoskeleton	NA	NA	ISO	Q96S97	J:164563
1342	MGI:1336213	MYBPC1	myosin binding protein C, slow-type	10	NA	cytoskeleton	NA	NA	TAS	NA	J:32589
1343	MGI:1336170	MYBPC2	myosin binding protein C, fast-type	7	NA	cytoskeleton	NA	NA	TAS	NA	J:32589
1344	MGI:102844	MYBPC3	myosin binding protein C, cardiac	2	NA	cytoskeleton	NA	NA	TAS	NA	J:32589
1345	MGI:97250	MYC	myelocytomatosis oncogene	15	NA	spindle	NA	NA	IDA	NA	J:93217
1346	MGI:2179432	MYCBP2	MYC binding protein 2, E3 ubiquitin protein ligase	14	NA	cytoskeleton	NA	NA	IEA	KW-0206	J:60000
1347	MGI:1339711	MYH1	myosin, heavy polypeptide 1, skeletal muscle, adult	11	NA	muscle myosin complex	NA	NA	ISO	P12882	J:136573
1348	MGI:1339710	MYH2	myosin, heavy polypeptide 2, skeletal muscle, adult	11	NA	actomyosin contractile ring	NA	NA	IDA	NA	J:97332
1349	MGI:1339709	MYH3	myosin, heavy polypeptide 3, skeletal muscle, embryonic	11	NA	myosin complex	located_in cell of skeletal muscle,located_in forelimb	NA	IDA	NA	J:32187
1350	MGI:1339713	MYH4	myosin, heavy polypeptide 4, skeletal muscle	11	NA	myosin complex	NA	NA	IEA	IPR001609 IPR002928 IPR004009	J:72247
1351	MGI:97255	MYH6	myosin, heavy polypeptide 6, cardiac muscle, alpha	14	NA	muscle myosin complex	NA	NA	ISO	RGD:62029	J:155856
1352	MGI:2155600	MYH7	myosin, heavy polypeptide 7, cardiac muscle, beta	14	NA	muscle myosin complex	NA	NA	ISO	RGD:62030	J:155856
1353	MGI:3710243	MYH7B	myosin, heavy chain 7B, cardiac muscle, beta	2	NA	myosin complex	NA	NA	IEA	IPR001609 IPR002928 IPR004009	J:72247
1354	MGI:1339712	MYH8	myosin, heavy polypeptide 8, skeletal muscle, perinatal	11	NA	myosin complex	located_in cell of skeletal muscle,located_in forelimb	NA	IDA	NA	J:32187
1355	MGI:107717	MYH9	myosin, heavy polypeptide 9, non-muscle	15	NA	actin cytoskeleton	NA	NA	ISO	P35579	J:164563
1356	MGI:1930780	MYH10	myosin, heavy polypeptide 10, non-muscle	11	NA	actomyosin	NA	NA	ISO	P35580	J:164563
1357	MGI:102643	MYH11	myosin, heavy polypeptide 11, smooth muscle	16	NA	muscle myosin complex	located_in smooth muscle cell,located_in detrusor muscle of bladder	NA	IDA	NA	J:97927
1358	MGI:1339967	MYH13	myosin, heavy polypeptide 13, skeletal muscle	11	NA	myosin II complex	NA	NA	IBA	PTN005210253	J:265628
1359	MGI:1919210	MYH14	myosin, heavy polypeptide 14	7	NA	actomyosin	NA	NA	ISO	Q7Z406	J:164563
1360	MGI:3643515	MYH15	myosin, heavy chain 15	16	NA	myosin II complex	NA	NA	IBA	PTN005210253	J:265628
1361	MGI:97269	MYL1	myosin, light polypeptide 1	1	NA	myosin complex	NA	NA	IEA	KW-0518	J:60000
1362	MGI:97272	MYL2	myosin, light polypeptide 2, regulatory, cardiac, slow	5	colocalizes_with	actin cytoskeleton	NA	NA	ISO	P10916	J:164563
1363	MGI:97268	MYL3	myosin, light polypeptide 3	9	NA	myosin complex	NA	NA	ISO	RGD:3142	J:155856
1364	MGI:97267	MYL4	myosin, light polypeptide 4	11	NA	myosin complex	NA	NA	IEA	KW-0518	J:60000
1365	MGI:109318	MYL6	myosin, light polypeptide 6, alkali, smooth muscle and non-muscle	10	NA	myosin complex	NA	NA	TAS	NA	J:113707
1366	MGI:1917789	MYL6B	myosin, light polypeptide 6B	10	NA	myosin complex	NA	NA	TAS	NA	J:113707
1367	MGI:107495	MYL7	myosin, light polypeptide 7, regulatory	11	NA	myosin complex	NA	NA	IEA	KW-0518	J:60000
1368	MGI:2138915	MYL9	myosin, light polypeptide 9, regulatory	2	NA	cytoskeleton	NA	NA	IEA	KW-0206	J:60000
1369	MGI:1914518	MYL12A	myosin, light chain 12A, regulatory, non-sarcomeric	17	NA	myosin II complex	NA	NA	IDA	NA	J:168709
1370	MGI:107494	MYL12B	myosin, light chain 12B, regulatory	17	NA	myosin II complex	NA	NA	IBA	PTN000549437	J:265628
1371	MGI:2388271	MYLIP	myosin regulatory light chain interacting protein	13	NA	cytoskeleton	NA	NA	IEA	IPR000299	J:72247
1372	MGI:894806	MYLK	myosin, light polypeptide kinase	16	NA	actin cytoskeleton	NA	NA	ISO	Q15746	J:164563
1373	MGI:2443063	MYLK3	myosin light chain kinase 3	8	colocalizes_with	actin cytoskeleton	NA	NA	IBA	PTN000680838	J:265628
1374	MGI:97273	MYLPF	myosin light chain, phosphorylatable, fast skeletal muscle	7	NA	myosin complex	NA	NA	IEA	KW-0518	J:60000
1375	MGI:107732	MYO1A	myosin IA	10	NA	actin cytoskeleton	NA	NA	IBA	PTN000320364	J:265628
1376	MGI:107752	MYO1B	myosin IB	1	NA	actin cytoskeleton	NA	NA	IBA	PTN000320364	J:265628
1377	MGI:106612	MYO1C	myosin IC	11	NA	actin cytoskeleton	NA	NA	IBA	PTN000320364	J:265628
1378	MGI:107728	MYO1D	myosin ID	11	NA	actin cytoskeleton	NA	NA	IBA	PTN000320364	J:265628
1379	MGI:106621	MYO1E	myosin IE	9	NA	actin cytoskeleton	NA	NA	IBA	PTN000320364	J:265628
1380	MGI:107711	MYO1F	myosin IF	17	NA	actin cytoskeleton	NA	NA	IBA	PTN000320364	J:265628
1381	MGI:1927091	MYO1G	myosin IG	11	NA	actin cytoskeleton	NA	NA	IBA	PTN000320364	J:265628
1382	MGI:1914674	MYO1H	myosin 1H	5	NA	actin cytoskeleton	NA	NA	IBA	PTN000320364	J:265628
1383	MGI:2183924	MYO3A	myosin IIIA	2	NA	cytoskeleton	NA	NA	IEA	KW-0206	J:60000
1384	MGI:2448580	MYO3B	myosin IIIB	2	NA	cytoskeleton	NA	NA	IEA	KW-0206	J:60000
1385	MGI:105976	MYO5A	myosin VA	9	NA	actin cytoskeleton	NA	NA	IBA	PTN000320364	J:265628
1386	MGI:106598	MYO5B	myosin VB	18	NA	actin cytoskeleton	NA	NA	IBA	PTN000320364	J:265628
1387	MGI:2442485	MYO5C	myosin VC	9	NA	actin cytoskeleton	NA	NA	IBA	PTN000320364	J:265628
1388	MGI:104785	MYO6	myosin VI	9	NA	actin cytoskeleton	NA	NA	IBA	PTN000320364	J:265628
1389	MGI:104510	MYO7A	myosin VIIA	7	NA	actin cytoskeleton	NA	NA	IBA	PTN000320364	J:265628
1390	MGI:107709	MYO7B	myosin VIIB	18	NA	actin cytoskeleton	NA	NA	IBA	PTN000320364	J:265628
1391	MGI:107735	MYO9A	myosin IXa	9	NA	actin filament	NA	NA	IBA	PTN005285917	J:265628
1392	MGI:106624	MYO9B	myosin IXb	8	NA	actin filament	NA	NA	IBA	PTN005285917	J:265628
1393	MGI:107716	MYO10	myosin X	15	NA	cytoskeleton	NA	NA	IEA	IPR000299 IPR000857	J:72247
1394	MGI:1261811	MYO15A	myosin XVA	11	NA	actin cytoskeleton	NA	NA	IBA	PTN000320364	J:265628
1395	MGI:2685951	MYO16	myosin XVI	8	NA	myosin complex	NA	NA	IBA	PTN002933625	J:265628
1396	MGI:2667185	MYO18A	myosin XVIIIA	11	NA	actomyosin	NA	NA	ISO	Q92614	J:164563
1397	MGI:1921626	MYO18B	myosin XVIIIb	5	NA	filamentous actin	NA	NA	IDA	NA	J:142442
1398	MGI:1913446	MYO19	myosin XIX	11	NA	actin cytoskeleton	NA	NA	IBA	PTN000320364	J:265628
1399	MGI:1341430	MYOM1	myomesin 1	17	NA	cytoskeleton	NA	NA	TAS	NA	J:32589
1400	MGI:1328358	MYOM2	myomesin 2	8	NA	cytoskeleton	NA	NA	TAS	NA	J:32589
1401	MGI:1889800	MYOT	myotilin	18	NA	cytoskeleton	NA	NA	IEA	KW-0206	J:60000
1402	MGI:1929471	MYOZ1	myozenin 1	14	NA	actin cytoskeleton	NA	NA	IBA	PTN000409135	J:265628
1403	MGI:1913063	MYOZ2	myozenin 2	3	NA	actin cytoskeleton	NA	NA	IBA	PTN000409135	J:265628
1404	MGI:2179296	MYOZ3	myozenin 3	18	NA	actin cytoskeleton	NA	NA	IBA	PTN000409135	J:265628
1405	MGI:2384407	MYRIP	myosin VIIA and Rab interacting protein	9	NA	actin cytoskeleton	NA	NA	IDA	NA	J:80040
1406	MGI:2142908	MYZAP	myocardial zonula adherens protein	9	colocalizes_with	cortical actin cytoskeleton	NA	NA	IDA	NA	J:170871
1407	MGI:1924039	MZT1	mitotic spindle organizing protein 1	14	NA	centrosome	NA	NA	IBA	PTN002003414	J:265628
1408	MGI:1922845	MZT2	mitotic spindle organizing protein 2	16	NA	centrosome	NA	NA	IBA	PTN002005361	J:265628
1409	MGI:2141314	NAA11	N(alpha)-acetyltransferase 11, NatA catalytic subunit	5	NA	centrosome	NA	NA	ISO	Q9BSU3	J:164563
1410	MGI:3833940	NAA12	N(alpha)-acetyltransferase 12, NatA catalytic subunit	18	NA	centrosome	NA	NA	ISO	Q9BSU3	J:164563
1411	MGI:1918249	NAA40	N(alpha)-acetyltransferase 40, NatD catalytic subunit	19	NA	centriolar satellite	NA	NA	ISO	Q86UY6	J:164563
1412	MGI:1914858	NARF	nuclear prelamin A recognition factor	11	NA	lamin filament	NA	NA	IBA	PTN002614243	J:265628
1413	MGI:2183683	NAV1	neuron navigator 1	1	NA	cytoskeleton	NA	NA	IEA	KW-0206	J:60000
1414	MGI:2183703	NAV3	neuron navigator 3	10	colocalizes_with	microtubule end	NA	NA	ISO	Q8IVL0	J:164563
1415	MGI:1355333	NCKAP1	NCK-associated protein 1	2	NA	filamentous actin	is a part of vascular associated smooth muscle cell,is a part of lamellipodium|is a part of vascular associated smooth muscle cell,is a part of ruffle	NA	IDA	NA	J:241033
1416	MGI:2686394	NCKAP5	NCK-associated protein 5	1	NA	microtubule plus-end	NA	NA	IBA	PTN001094712	J:265628
1417	MGI:3609653	NCKAP5L	NCK-associated protein 5-like	15	NA	centrosome	NA	NA	ISO	Q9HCH0	J:164563
1418	MGI:1276533	NCOA2	nuclear receptor coactivator 2	1	NA	microtubule	NA	NA	ISO	RGD:620108	J:155856
1419	MGI:2385165	NCOA5	nuclear receptor coactivator 5	2	NA	actin cytoskeleton	NA	NA	ISO	Q9HCD5	J:164563
1420	MGI:1349717	NCOR1	nuclear receptor co-repressor 1	11	NA	mitotic spindle	NA	NA	ISO	O75376	J:164563
1421	MGI:1920037	NDC1	NDC1 transmembrane nucleoporin	4	NA	actin cytoskeleton	NA	NA	ISO	Q9BTX1	J:164563
1422	MGI:1914302	NDC80	NDC80 kinetochore complex component	17	NA	centrosome	NA	NA	IDA	NA	J:144648
1423	MGI:1914453	NDE1	nudE neurodevelopment protein 1	16	NA	centrosome	NA	NA	IBA	PTN000100519	J:265628
1424	MGI:1932915	NDEL1	nudE neurodevelopment protein 1 like 1	11	NA	centrosome	NA	NA	IBA	PTN000100519	J:265628
1425	MGI:97290	NDN	necdin, MAGE family member	7	NA	centrosome	NA	NA	IDA	NA	J:96395
1426	MGI:1926047	NDOR1	NADPH dependent diflavin oxidoreductase 1	2	NA	intermediate filament cytoskeleton	NA	NA	ISO	Q9UHB4	J:164563
1427	MGI:1341799	NDRG1	N-myc downstream regulated gene 1	15	NA	centrosome	NA	NA	ISO	Q92597	J:164563
1428	MGI:97292	NEB	nebulin	2	NA	striated muscle thin filament	NA	NA	TAS	NA	J:32589
1429	MGI:1921353	NEBL	nebulette	2	NA	stress fiber	NA	NA	ISO	O76041	J:164563
1430	MGI:97293	NEDD1	neural precursor cell expressed, developmentally down-regulated gene 1	10	NA	centriole	NA	NA	IBA	PTN001871829	J:265628
1431	MGI:97302	NEDD9	neural precursor cell expressed, developmentally down-regulated gene 9	13	NA	ciliary basal body	NA	NA	ISO	Q14511	J:164563
1432	MGI:97309	NEFH	neurofilament, heavy polypeptide	11	NA	cytoskeleton	NA	NA	ISO	P12036	J:164563
1433	MGI:97313	NEFL	neurofilament, light polypeptide	14	NA	cytoskeleton	NA	NA	IEA	KW-0206	J:60000
1434	MGI:97314	NEFM	neurofilament, medium polypeptide	14	NA	cytoskeleton	NA	NA	ISO	RGD:3160	J:155856
1435	MGI:1920024	NEIL1	nei endonuclease VIII-like 1 (E. coli)	9	NA	cytoskeleton	NA	NA	IEA	KW-0206	J:60000
1436	MGI:2686058	NEIL2	nei like 2 (E. coli)	14	NA	microtubule cytoskeleton	NA	NA	IDA	NA	J:96949
1437	MGI:97303	NEK1	NIMA (never in mitosis gene a)-related expressed kinase 1	8	NA	centriolar satellite	NA	NA	ISO	Q96PY6	J:164563
1438	MGI:109359	NEK2	NIMA (never in mitosis gene a)-related expressed kinase 2	1	NA	centrosome	NA	NA	IBA	PTN000686715	J:265628
1439	MGI:1344404	NEK4	NIMA (never in mitosis gene a)-related expressed kinase 4	14	NA	ciliary basal body	NA	NA	ISO	RGD:1304995	J:155856
1440	MGI:1891638	NEK6	NIMA (never in mitosis gene a)-related expressed kinase 6	2	NA	centriolar satellite	NA	NA	ISO	Q9HC98	J:164563
1441	MGI:1890645	NEK7	NIMA (never in mitosis gene a)-related expressed kinase 7	1	NA	cytoskeleton	NA	NA	IEA	KW-0206	J:60000
1442	MGI:1890646	NEK8	NIMA (never in mitosis gene a)-related expressed kinase 8	11	NA	centrosome	NA	NA	IBA	PTN000686715	J:265628
1443	MGI:2387995	NEK9	NIMA (never in mitosis gene a)-related expressed kinase 9	12	colocalizes_with	centrosome	NA	NA	IBA	PTN002893509	J:265628
1444	MGI:2442276	NEK11	NIMA (never in mitosis gene a)-related expressed kinase 11	9	NA	centrosome	NA	NA	IBA	PTN000686715	J:265628
1445	MGI:101784	NES	nestin	3	NA	intermediate filament	NA	NA	IBA	PTN002931631	J:265628
1446	MGI:3643092	NEURL1B	neuralized E3 ubiquitin protein ligase 1B	17	NA	actin cytoskeleton	NA	NA	ISO	A8MQ27	J:164563
1447	MGI:1921092	NEURL4	neuralized E3 ubiquitin protein ligase 4	11	NA	cytoskeleton	NA	NA	IEA	KW-0206	J:60000
1448	MGI:2148050	NEXMIF	neurite extension and migration factor	X	NA	mitotic spindle	NA	NA	ISO	Q5QGS0	J:164563
1449	MGI:1916060	NEXN	nexilin	3	NA	actin cytoskeleton	NA	NA	ISO	Q0ZGT2	J:164563
1450	MGI:97307	NF2	neurofibromin 2	11	NA	cortical actin cytoskeleton	NA	NA	IDA	NA	J:94716
1451	MGI:108420	NFE2L2	nuclear factor, erythroid derived 2, like 2	2	NA	centrosome	NA	NA	ISO	Q16236	J:164563
1452	MGI:1933212	NGRN	neugrin, neurite outgrowth associated	7	NA	mitotic spindle	NA	NA	ISO	Q9NPE2	J:164563
1453	MGI:1913507	NICN1	nicolin 1	9	NA	microtubule	NA	NA	IEA	KW-0493	J:60000
1454	MGI:105108	NIN	ninein	12	NA	centriole	NA	NA	IBA	PTN002706481	J:265628
1455	MGI:1925427	NINL	ninein-like	2	NA	centrosome	NA	NA	IBA	PTN004500676	J:265628
1456	MGI:1928323	NISCH	nischarin	14	NA	microtubule cytoskeleton	NA	NA	ISO	Q9Y2I1	J:164563
1457	MGI:1261838	NIT2	nitrilase family, member 2	16	NA	centrosome	NA	NA	ISO	Q9NQR4	J:164563
1458	MGI:2444070	NLRC3	NLR family, CARD domain containing 3	16	NA	centriolar satellite	NA	NA	ISO	Q7RTR2	J:164563
1459	MGI:3612191	NLRC5	NLR family, CARD domain containing 5	8	NA	centrosome	NA	NA	ISO	Q86WI3	J:164563
1460	MGI:97355	NME1	NME/NM23 nucleoside diphosphate kinase 1	11	NA	centrosome	NA	NA	ISO	RGD:70497	J:155856
1461	MGI:97356	NME2	NME/NM23 nucleoside diphosphate kinase 2	11	colocalizes_with	intermediate filament	NA	NA	ISO	RGD:619877	J:155856
1462	MGI:2449121	NME7	NME/NM23 family member 7	1	NA	centrosome	NA	NA	IBA	PTN000143231	J:265628
1463	MGI:1920662	NME8	NME/NM23 family member 8	13	NA	axoneme	NA	NA	IBA	PTN000143153	J:265628
1464	MGI:4359686	NME9	NME/NM23 family member 9	9	NA	cytoskeleton	NA	NA	IEA	KW-0206	J:60000
1465	MGI:2429397	NOD2	nucleotide-binding oligomerization domain containing 2	8	NA	cytoskeleton	NA	NA	ISO	Q9HC29	J:164563
1466	MGI:1921285	NOL9	nucleolar protein 9	4	NA	intermediate filament cytoskeleton	NA	NA	ISO	Q5SY16	J:164563
1467	MGI:97360	NOS1	nitric oxide synthase 1, neuronal	5	NA	cytoskeleton	NA	NA	IDA	NA	J:139346
1468	MGI:97361	NOS2	nitric oxide synthase 2, inducible	11	NA	cortical cytoskeleton	NA	NA	IDA	NA	J:85387
1469	MGI:97362	NOS3	nitric oxide synthase 3, endothelial cell	5	NA	cytoskeleton	NA	NA	IEA	KW-0206	J:60000
1470	MGI:3606242	NOSTRIN	nitric oxide synthase trafficker	2	NA	cytoskeleton	NA	NA	IEA	KW-0206	J:60000
1471	MGI:99460	NOTCH3	notch 3	17	NA	actin cytoskeleton	NA	NA	ISO	Q9UM47	J:164563
1472	MGI:1354184	NOX4	NADPH oxidase 4	7	colocalizes_with	stress fiber	NA	NA	ISO	RGD:620600	J:155856
1473	MGI:1860130	NPFFR2	neuropeptide FF receptor 2	5	NA	actin cytoskeleton	NA	NA	ISO	Q9Y5X5	J:164563
1474	MGI:1858233	NPHP1	nephronophthisis 1 (juvenile) homolog (human)	2	NA	cytoskeleton	NA	NA	IEA	KW-0206	J:60000
1475	MGI:2384210	NPHP4	nephronophthisis 4 (juvenile) homolog (human)	4	NA	centriole	NA	NA	IDA	NA	J:255486
1476	MGI:106184	NPM1	nucleophosmin 1	11	NA	centrosome	NA	NA	IBA	PTN002733488	J:265628
1477	MGI:894653	NPM3	nucleoplasmin 3	19	NA	actin cytoskeleton	NA	NA	ISO	O75607	J:164563
1478	MGI:1352460	NR0B1	nuclear receptor subfamily 0, group B, member 1	X	NA	centriolar satellite	NA	NA	ISO	P51843	J:164563
1479	MGI:1337040	NR1I2	nuclear receptor subfamily 1, group I, member 2	16	NA	intermediate filament cytoskeleton	NA	NA	ISO	O75469	J:164563
1480	MGI:1346307	NR1I3	nuclear receptor subfamily 1, group I, member 3	1	NA	cytoskeleton	NA	NA	IEA	KW-0206	J:60000
1481	MGI:95824	NR3C1	nuclear receptor subfamily 3, group C, member 1	18	NA	cytoskeleton	NA	NA	IEA	KW-0206	J:60000
1482	MGI:106206	NRP1	neuropilin 1	8	NA	neurofilament	is a part of peripheral nerve	NA	IDA	NA	J:98330
1483	MGI:3042273	NSFL1C	NSFL1 (p97) cofactor (p47)	2	NA	cytoskeleton	NA	NA	IEA	KW-0206	J:60000
1484	MGI:1914961	NSMCE1	NSE1 homolog, SMC5-SMC6 complex component	7	NA	mitotic spindle pole	is a part of embryonic stem cell	NA	IDA	NA	J:240155
1485	MGI:1861755	NSMF	NMDA receptor synaptonuclear signaling and neuronal migration factor	2	NA	cortical cytoskeleton	NA	NA	ISO	RGD:619819	J:155856
1486	MGI:107252	NSUN2	NOL1/NOP2/Sun domain family member 2	13	NA	cytoskeleton	NA	NA	IEA	KW-0206	J:60000
1487	MGI:105088	NTN1	netrin 1	11	NA	actin cytoskeleton	NA	NA	ISO	O95631	J:164563
1488	MGI:1925226	NUAK1	NUAK family, SNF1-like kinase, 1	10	NA	microtubule cytoskeleton	NA	NA	ISO	O60285	J:164563
1489	MGI:1347073	NUBP1	nucleotide binding protein 1	16	NA	cytoskeleton	NA	NA	IEA	KW-0206	J:60000
1490	MGI:1347072	NUBP2	nucleotide binding protein 2	17	NA	cytoskeleton	NA	NA	IEA	KW-0206	J:60000
1491	MGI:106014	NUDC	nudC nuclear distribution protein	4	NA	cytoskeleton	NA	NA	IEA	KW-0206	J:60000
1492	MGI:1277103	NUDCD2	NudC domain containing 2	11	NA	cytoskeleton	NA	NA	IEA	KW-0206	J:60000
1493	MGI:2144158	NUDCD3	NudC domain containing 3	11	NA	cytoplasmic dynein complex	NA	NA	ISO	Q8IVD9	J:164563
1494	MGI:1915469	NUDT21	nudix (nucleoside diphosphate linked moiety X)-type motif 21	8	NA	centriolar satellite	NA	NA	ISO	O43809	J:164563
1495	MGI:2443665	NUMA1	nuclear mitotic apparatus protein 1	7	NA	centrosome	NA	NA	IBA	PTN002706457	J:265628
1496	MGI:1351500	NUP62	nucleoporin 62	7	NA	centrosome	NA	NA	ISO	P37198	J:164563
1497	MGI:3046173	NUP85	nucleoporin 85	11	NA	cytoskeleton	NA	NA	IEA	KW-0206	J:60000
1498	MGI:1919055	NUP93	nucleoporin 93	8	NA	centrosome	NA	NA	IDA	NA	J:277272
1499	MGI:2675669	NUSAP1	nucleolar and spindle associated protein 1	2	NA	cytoskeleton	NA	NA	IEA	KW-0206	J:60000
1500	MGI:2138628	OBSL1	obscurin-like 1	1	NA	centrosome	NA	NA	ISO	O75147	J:164563
1501	MGI:97401	OCM	oncomodulin	5	NA	cuticular plate	NA	NA	ISO	RGD:3222	J:155856
1502	MGI:2446120	ODAD1	outer dynein arm docking complex subunit 1	7	NA	axoneme	NA	NA	IBA	PTN000495656	J:265628
1503	MGI:1922184	ODAD2	outer dynein arm docking complex subunit 2	18	NA	axoneme	NA	NA	ISO	Q5T2S8	J:73065
1504	MGI:1924859	ODAD3	outer dynein arm docking complex subunit 3	9	NA	axoneme	NA	NA	ISO	A5D8V7	J:164563
1505	MGI:1921657	ODAD4	outer dynein arm complex subunit 4	11	NA	axoneme	is a part of node,is a part of 9+0 motile cilium	NA	IDA	NA	J:301033
1506	MGI:1916842	ODAM	odontogenic, ameloblast asssociated	5	NA	mitotic spindle	NA	NA	ISO	A1E959	J:164563
1507	MGI:97424	ODF1	outer dense fiber of sperm tails 1	15	NA	outer dense fiber	NA	NA	IBA	PTN000425120	J:265628
1508	MGI:1098824	ODF2	outer dense fiber of sperm tails 2	2	NA	centriole	is a part of fibroblast,is a part of skin	NA	IDA	NA	J:103773
1509	MGI:1098600	ODF2L	outer dense fiber of sperm tails 2-like	3	NA	centriolar satellite	NA	NA	ISO	Q9ULJ1	J:164563
1510	MGI:1916537	ODF3	outer dense fiber of sperm tails 3	7	NA	cytoskeleton	NA	NA	IBA	PTN001090989	J:265628
1511	MGI:1917363	ODF3B	outer dense fiber of sperm tails 3B	15	NA	cytoskeleton	NA	NA	IBA	PTN001090989	J:265628
1512	MGI:2681875	ODF3L1	outer dense fiber of sperm tails 3-like 1	9	NA	cytoskeleton	NA	NA	IBA	PTN001090981	J:265628
1513	MGI:2686003	ODF3L2	outer dense fiber of sperm tails 3-like 2	10	NA	cytoplasmic microtubule	NA	NA	IBA	PTN000491412	J:265628
1514	MGI:2182079	ODF4	outer dense fiber of sperm tails 4	11	NA	outer dense fiber	NA	NA	IDA	NA	J:77520
1515	MGI:2658851	OFCC1	orofacial cleft 1 candidate 1	13	NA	microtubule cytoskeleton	NA	NA	IDA	NA	J:154
1516	MGI:1350328	OFD1	OFD1, centriole and centriolar satellite protein	X	NA	centriolar satellite	NA	NA	IDA	NA	J:203424 J:206657
1517	MGI:1914309	OLA1	Obg-like ATPase 1	2	NA	centrosome	NA	NA	ISO	Q9NTK5	J:164563
1518	MGI:1891408	ONECUT2	one cut domain, family member 2	18	NA	actin cytoskeleton	NA	NA	ISO	O95948	J:164563
1519	MGI:1921393	OPA1	OPA1, mitochondrial dynamin like GTPase	16	NA	microtubule	NA	NA	IBA	PTN000170013	J:265628
1520	MGI:2151070	OPHN1	oligophrenin 1	X	NA	actin cytoskeleton	NA	NA	IBA	PTN000284848	J:265628
1521	MGI:104812	OR2A7	olfactory receptor family 2 subfamily A member 7	6	NA	mitotic spindle midzone	NA	NA	ISO	O95047	J:164563
1522	MGI:1328306	ORC2	origin recognition complex, subunit 2	1	NA	centrosome	NA	NA	ISO	Q13416	J:164563
1523	MGI:1921736	OSBPL10	oxysterol binding protein-like 10	9	NA	cytoskeleton	NA	NA	IEA	KW-0206	J:60000
1524	MGI:106661	OVGP1	oviductal glycoprotein 1	3	NA	microtubule cytoskeleton	NA	NA	ISO	Q12889	J:164563
1525	MGI:97464	P4HB	prolyl 4-hydroxylase, beta polypeptide	11	NA	cytoskeleton	NA	NA	ISO	P07237	J:164563
1526	MGI:1916560	PACRG	PARK2 co-regulated	17	NA	manchette	is a part of spermatid	NA	IDA	NA	J:238881
1527	MGI:1345153	PACSIN2	protein kinase C and casein kinase substrate in neurons 2	15	NA	cytoskeleton	NA	NA	IEA	KW-0206	J:60000
1528	MGI:2655198	PADI6	peptidyl arginine deiminase, type VI	4	NA	intermediate filament cytoskeleton	NA	NA	IDA	NA	J:82688
1529	MGI:109520	PAFAH1B1	platelet-activating factor acetylhydrolase, isoform 1b, subunit 1	11	NA	astral microtubule	NA	NA	ISO	P43034	J:164563
1530	MGI:1339975	PAK1	p21 (RAC1) activated kinase 1	7	NA	actin filament	NA	NA	ISO	Q13153	J:164563
1531	MGI:1919583	PALLD	palladin, cytoskeletal associated protein	8	NA	actin cytoskeleton	NA	NA	ISO	Q8WX93	J:164563
1532	MGI:2135608	PARD3	par-3 family cell polarity regulator	8	NA	cytoskeleton	NA	NA	IEA	KW-0206	J:60000
1533	MGI:1927223	PARD6A	par-6 family cell polarity regulator alpha	8	NA	centriolar satellite	NA	NA	ISO	Q9NPB6	J:164563
1534	MGI:2685589	PARP4	poly (ADP-ribose) polymerase family, member 4	14	NA	spindle	NA	NA	TAS	NA	J:91080
1535	MGI:1931144	PARVA	parvin, alpha	7	NA	actin cytoskeleton	NA	NA	IBA	PTN000950308	J:265628
1536	MGI:2153063	PARVB	parvin, beta	15	NA	actin cytoskeleton	NA	NA	IBA	PTN000950308	J:265628
1537	MGI:2158329	PARVG	parvin, gamma	15	NA	actin cytoskeleton	NA	NA	IBA	PTN000950308	J:265628
1538	MGI:1277960	PATJ	PATJ, crumbs cell polarity complex component	4	NA	centriolar satellite	NA	NA	ISO	Q8NI35	J:164563
1539	MGI:2149961	PAWR	PRKC, apoptosis, WT1, regulator	10	NA	actin cytoskeleton	NA	NA	ISO	Q96IZ0	J:164563
1540	MGI:97486	PAX2	paired box 2	19	NA	centriolar satellite	NA	NA	ISO	Q02962	J:164563
1541	MGI:2441670	PBXIP1	pre B cell leukemia transcription factor interacting protein 1	3	NA	cytoskeleton	NA	NA	IEA	KW-0206	J:60000
1542	MGI:1923505	PCGF5	polycomb group ring finger 5	19	NA	centrosome	NA	NA	ISO	Q86SE9	J:164563
1543	MGI:2443858	PCIF1	phosphorylated CTD interacting factor 1	2	NA	microtubule cytoskeleton	NA	NA	ISO	Q9H4Z3	J:164563
1544	MGI:1915276	PCLAF	PCNA clamp associated factor	9	NA	centrosome	NA	NA	ISO	Q15004	J:164563
1545	MGI:1349390	PCLO	piccolo (presynaptic cytomatrix protein)	5	NA	cytoskeleton of presynaptic active zone	NA	NA	IBA	PTN000364315	J:265628
1546	MGI:1277958	PCM1	pericentriolar material 1	8	NA	centriolar satellite	NA	NA	IBA	PTN001423461	J:265628
1547	MGI:97503	PCNA	proliferating cell nuclear antigen	2	NA	centrosome	NA	NA	ISO	P12004	J:204810
1548	MGI:102722	PCNT	pericentrin (kendrin)	10	NA	centriolar satellite	NA	NA	ISO	O95613	J:164563
1549	MGI:97509	PCP4	Purkinje cell protein 4	16	NA	neurofilament	NA	NA	ISO	RGD:3271	J:155856
1550	MGI:1333753	PDCD6IP	programmed cell death 6 interacting protein	9	NA	actomyosin	NA	NA	IDA	NA	J:238436
1551	MGI:99557	PDE4B	phosphodiesterase 4B, cAMP specific	4	NA	centrosome	NA	NA	IDA	NA	J:143215
1552	MGI:99555	PDE4D	phosphodiesterase 4D, cAMP specific	13	NA	centrosome	NA	NA	IDA	NA	J:143215
1553	MGI:1891434	PDE4DIP	phosphodiesterase 4D interacting protein (myomegalin)	3	NA	centrosome	NA	NA	IBA	PTN005307648	J:265628
1554	MGI:1270843	PDE6D	phosphodiesterase 6D, cGMP-specific, rod, delta	1	NA	cytoskeleton	NA	NA	IEA	KW-0206	J:60000
1555	MGI:1860611	PDLIM1	PDZ and LIM domain 1 (elfin)	19	NA	actin cytoskeleton	NA	NA	ISO	RGD:68324	J:155856
1556	MGI:2384850	PDLIM2	PDZ and LIM domain 2	14	colocalizes_with	cortical actin cytoskeleton	NA	NA	ISO	RGD:1359203	J:155856
1557	MGI:1859274	PDLIM3	PDZ and LIM domain 3	8	NA	actin cytoskeleton	NA	NA	IPI	PR:Q7TPR4	J:69097
1558	MGI:1353470	PDLIM4	PDZ and LIM domain 4	11	NA	actin cytoskeleton	NA	NA	ISO	RGD:3575	J:155856
1559	MGI:1927489	PDLIM5	PDZ and LIM domain 5	3	NA	actin cytoskeleton	NA	NA	ISO	Q96HC4	J:164563
1560	MGI:1914649	PDLIM7	PDZ and LIM domain 7	13	NA	actin cytoskeleton	NA	NA	ISO	Q9NR12	J:164563
1561	MGI:1919282	PDXP	pyridoxal (pyridoxine, vitamin B6) phosphatase	15	colocalizes_with	actin cytoskeleton	NA	NA	ISO	Q96GD0	J:164563
1562	MGI:1922394	PDZD2	PDZ domain containing 2	15	NA	centriolar satellite	NA	NA	ISO	O15018	J:164563
1563	MGI:104799	PEA15A	proliferation and apoptosis adaptor protein 15A	1	NA	microtubule associated complex	NA	NA	NAS	NA	J:33750
1564	MGI:2442366	PEAK1	pseudopodium-enriched atypical kinase 1	9	NA	actin cytoskeleton	NA	NA	IBA	PTN000540590	J:265628
1565	MGI:1928753	PFDN5	prefoldin 5	15	NA	intermediate filament cytoskeleton	NA	NA	ISO	Q99471	J:164563
1566	MGI:97549	PFN1	profilin 1	11	NA	cytoskeleton	NA	NA	IEA	KW-0206	J:60000
1567	MGI:97550	PFN2	profilin 2	3	NA	cytoskeleton	NA	NA	IEA	KW-0206	J:60000
1568	MGI:2178800	PFN3	profilin 3	13	NA	cytoskeleton	NA	NA	IEA	KW-0206	J:60000
1569	MGI:1920121	PFN4	profilin family, member 4	12	NA	cytoskeleton	NA	NA	IEA	KW-0206	J:60000
1570	MGI:1925668	PGM5	phosphoglucomutase 5	19	NA	cytoskeleton	NA	NA	IEA	KW-0206	J:60000
1571	MGI:1891839	PHAX	phosphorylated adaptor for RNA export	18	NA	centrosome	NA	NA	ISO	Q9H814	J:164563
1572	MGI:98647	PHF1	PHD finger protein 1	17	colocalizes_with	centrosome	NA	NA	ISO	O43189	J:164563
1573	MGI:2444981	PHLDB2	pleckstrin homology like domain, family B, member 2	16	NA	intermediate filament cytoskeleton	NA	NA	ISO	Q86SQ0	J:164563
1574	MGI:2444928	PHLPP2	PH domain and leucine rich repeat protein phosphatase 2	8	NA	mitotic spindle	NA	NA	ISO	Q6ZVD8	J:164563
1575	MGI:1261910	PIBF1	progesterone immunomodulatory binding factor 1	14	NA	centriolar satellite	NA	NA	IBA	PTN000436815	J:265628
1576	MGI:894645	PICK1	protein interacting with C kinase 1	15	NA	cytoskeleton	NA	NA	IEA	KW-0206	J:60000
1577	MGI:1916577	PIERCE1	piercer of microtubule wall 1	2	NA	cytoskeleton	NA	NA	IEA	KW-0206	J:60000
1578	MGI:3648770	PIERCE2	piercer of microtubule wall 2	9	NA	cytoskeleton	NA	NA	IEA	KW-0206	J:60000
1579	MGI:1923670	PIFO	primary cilia formation	3	NA	ciliary basal body	NA	NA	IBA	PTN002051976	J:265628
1580	MGI:1922919	PIK3R4	phosphoinositide-3-kinase regulatory subunit 4	9	NA	axoneme	NA	NA	IDA	NA	J:203423
1581	MGI:2443588	PIK3R5	phosphoinositide-3-kinase regulatory subunit 5	11	NA	centriolar satellite	NA	NA	ISO	Q8WYR1	J:164563
1582	MGI:1346036	PIN1	peptidyl-prolyl cis/trans isomerase, NIMA-interacting 1	9	NA	ciliary basal body	NA	NA	ISO	Q13526	J:164563
1583	MGI:3649546	PIN1RT1	peptidyl-prolyl cis/trans isomerase, NIMA-interacting 1, retrogene 1	2	NA	ciliary basal body	NA	NA	ISO	Q13526	J:164563
1584	MGI:1916963	PIN4	peptidyl-prolyl cis/trans isomerase, NIMA-interacting, 4 (parvulin)	X	NA	cytoskeleton	NA	NA	IEA	KW-0206	J:60000
1585	MGI:1916193	PINK1	PTEN induced putative kinase 1	4	NA	cytoskeleton	NA	NA	ISO	Q9BXM7	J:164563
1586	MGI:1919650	PINX1	PIN2/TERF1 interacting, telomerase inhibitor 1	14	NA	spindle	NA	NA	ISO	Q96BK5	J:164563
1587	MGI:1336192	PITPNM2	phosphatidylinositol transfer protein, membrane-associated 2	5	NA	cytoskeleton	NA	NA	IEA	KW-0206	J:60000
1588	MGI:2159342	PJA2	praja ring finger ubiquitin ligase 2	17	NA	intermediate filament cytoskeleton	NA	NA	ISO	O43164	J:164563
1589	MGI:2685847	PJVK	pejvakin	2	NA	ciliary rootlet	is a part of cochlear outer hair cell,is a part of cochlea	NA	IDA	NA	J:240546
1590	MGI:1099818	PKD2	polycystin 2, transient receptor potential cation channel	5	NA	ciliary basal body	is a part of camera-type eye photoreceptor cell,is a part of EMAPA:17168	NA	IDA	NA	J:179756
1591	MGI:1352448	PKD2L1	polycystic kidney disease 2-like 1	19	NA	actin cytoskeleton	NA	NA	ISO	Q9P0L9	J:164563
1592	MGI:2155808	PKHD1	polycystic kidney and hepatic disease 1	1	NA	centrosome	NA	NA	ISO	P08F94	J:164563
1593	MGI:109211	PKN2	protein kinase N2	3	NA	centrosome	NA	NA	ISO	Q16513	J:164563
1594	MGI:2445415	PKNOX2	Pbx/knotted 1 homeobox 2	9	NA	actin cytoskeleton	NA	NA	IDA	NA	J:94990
1595	MGI:1914701	PKP2	plakophilin 2	16	NA	intermediate filament	NA	NA	IBA	PTN002571412	J:265628
1596	MGI:109281	PKP4	plakophilin 4	2	NA	cytoskeleton	NA	NA	ISO	Q99569	J:164563
1597	MGI:2444945	PLA2G3	phospholipase A2, group III	11	NA	centriole	NA	NA	ISO	Q9NZ20	J:164563
1598	MGI:1196403	PLA2G4C	phospholipase A2, group IVC (cytosolic, calcium-independent)	7	NA	cytoskeleton	NA	NA	IEA	KW-0206	J:60000
1599	MGI:1859152	PLA2G6	phospholipase A2, group VI	15	NA	centriolar satellite	NA	NA	ISO	O60733	J:164563
1600	MGI:1891916	PLAG1	pleiomorphic adenoma gene 1	4	NA	centrosome	NA	NA	ISO	Q6DJT9	J:164563
1601	MGI:1277961	PLEC	plectin	15	NA	cytoskeleton	NA	NA	IEA	IPR001101 IPR030269	J:72247
1602	MGI:1351466	PLEK2	pleckstrin 2	12	NA	cytoskeleton	NA	NA	IEA	KW-0206	J:60000
1603	MGI:2445094	PLEKHA7	pleckstrin homology domain containing, family A member 7	7	NA	centrosome	NA	NA	ISO	Q6IQ23	J:164563
1604	MGI:2388284	PLEKHG3	pleckstrin homology domain containing, family G (with RhoGef domain) member 3	12	NA	cytoskeleton	NA	NA	IEA	KW-0206	J:60000
1605	MGI:2682298	PLEKHG6	pleckstrin homology domain containing, family G (with RhoGef domain) member 6	6	NA	centrosome	NA	NA	ISO	Q3KR16	J:164563
1606	MGI:2144989	PLEKHH1	pleckstrin homology domain containing, family H (with MyTH4 domain) member 1	12	NA	cytoskeleton	NA	NA	IEA	IPR000299 IPR000857	J:72247
1607	MGI:2146813	PLEKHH2	pleckstrin homology domain containing, family H (with MyTH4 domain) member 2	17	NA	cortical actin cytoskeleton	NA	NA	IDA	NA	J:196351
1608	MGI:2384950	PLEKHH3	pleckstrin homology domain containing, family H (with MyTH4 domain) member 3	11	NA	cytoskeleton	NA	NA	IEA	IPR000299 IPR000857	J:72247
1609	MGI:2387630	PLEKHN1	pleckstrin homology domain containing, family N member 1	4	NA	cytoskeleton	NA	NA	IBA	PTN002930314	J:265628
1610	MGI:97621	PLK1	polo like kinase 1	7	NA	centriolar satellite	NA	NA	IDA	NA	J:239231
1611	MGI:1099790	PLK2	polo like kinase 2	13	NA	centriole	NA	NA	IBA	PTN000679950	J:265628
1612	MGI:109604	PLK3	polo like kinase 3	4	NA	centrosome	NA	NA	IBA	PTN000679869	J:265628
1613	MGI:101783	PLK4	polo like kinase 4	3	NA	centriole	NA	NA	ISO	O00444	J:164563
1614	MGI:3026984	PLK5	polo like kinase 5	10	NA	centrosome	NA	NA	IBA	PTN000679869	J:265628
1615	MGI:104809	PLS1	plastin 1 (I-isoform)	9	NA	actin filament	NA	NA	IBA	PTN000462453	J:265628
1616	MGI:104807	PLS3	plastin 3 (T-isoform)	X	NA	actin filament	NA	NA	IBA	PTN000462453	J:265628
1617	MGI:1917485	POC1A	POC1 centriolar protein A	9	NA	centriole	NA	NA	IBA	PTN002541592	J:265628
1618	MGI:1918511	POC1B	POC1 centriolar protein B	10	NA	centriole	NA	NA	IBA	PTN002541592	J:265628
1619	MGI:1914713	POC5	POC5 centriolar protein	13	NA	centrosome	NA	NA	IBA	PTN002007274	J:265628
1620	MGI:1351317	PODXL	podocalyxin-like	6	NA	centriolar satellite	NA	NA	ISO	O00592	J:164563
1621	MGI:1916943	POF1B	premature ovarian failure 1B	X	NA	actin filament	NA	NA	IBA	PTN002731222	J:265628
1622	MGI:97740	POLB	polymerase (DNA directed), beta	8	NA	microtubule	NA	NA	ISO	P06746	J:96949
1623	MGI:1915061	POLDIP2	polymerase (DNA-directed), delta interacting protein 2	11	NA	mitotic spindle	NA	NA	ISO	RGD:1307022	J:155856
1624	MGI:1926179	POLR3H	polymerase (RNA) III (DNA directed) polypeptide H	15	NA	centrosome	NA	NA	ISO	Q9Y535	J:164563
1625	MGI:1194898	PPL	periplakin	16	NA	cytoskeleton	NA	NA	IEA	IPR001101	J:72247
1626	MGI:104872	PPP1CC	protein phosphatase 1 catalytic subunit gamma	5	NA	cytoskeleton	NA	NA	IEA	KW-0206	J:60000
1627	MGI:2442401	PPP1R9A	protein phosphatase 1, regulatory subunit 9A	6	NA	actin cytoskeleton	NA	NA	IBA	PTN000414425	J:265628
1628	MGI:2387581	PPP1R9B	protein phosphatase 1, regulatory subunit 9B	11	NA	actin cytoskeleton	NA	NA	IBA	PTN000414425	J:265628
1629	MGI:1309528	PPP1R12A	protein phosphatase 1, regulatory subunit 12A	10	NA	actin cytoskeleton	NA	NA	ISO	O14974	J:164563
1630	MGI:1916417	PPP1R12B	protein phosphatase 1, regulatory subunit 12B	1	NA	cytoskeleton	NA	NA	IEA	KW-0206	J:60000
1631	MGI:1924258	PPP1R12C	protein phosphatase 1, regulatory subunit 12C	7	NA	cytoskeleton	NA	NA	IEA	KW-0206	J:60000
1632	MGI:1923698	PPP1R18	protein phosphatase 1, regulatory subunit 18	17	NA	cytoskeleton	NA	NA	IEA	KW-0206	J:60000
1633	MGI:1915002	PPP1R32	protein phosphatase 1, regulatory subunit 32	19	NA	ciliary basal body	NA	NA	ISO	Q7Z5V6	J:164563
1634	MGI:1922853	PPP1R35	protein phosphatase 1, regulatory subunit 35	5	NA	centriole	NA	NA	ISO	Q8TAP8	J:164563
1635	MGI:1921138	PPP1R42	protein phosphatase 1, regulatory subunit 42	1	NA	centrosome	NA	NA	IDA	NA	J:178439
1636	MGI:1321159	PPP2CA	protein phosphatase 2 (formerly 2A), catalytic subunit, alpha isoform	11	NA	cytoskeleton	NA	NA	IEA	KW-0206	J:60000
1637	MGI:1321161	PPP2CB	protein phosphatase 2 (formerly 2A), catalytic subunit, beta isoform	8	NA	cytoskeleton	NA	NA	IEA	KW-0206	J:60000
1638	MGI:1920180	PPP2R2B	protein phosphatase 2, regulatory subunit B, beta	18	colocalizes_with	cytoskeleton	NA	NA	ISO	RGD:631441	J:155856
1639	MGI:1930009	PPP2R3C	protein phosphatase 2, regulatory subunit B'', gamma	12	NA	centrosome	NA	NA	IBA	PTN000250001	J:265628
1640	MGI:2388479	PPP2R5A	protein phosphatase 2, regulatory subunit B', alpha	1	NA	centrosome	NA	NA	ISO	Q15172	J:164563
1641	MGI:1891763	PPP4C	protein phosphatase 4, catalytic subunit	7	NA	cytoskeleton	NA	NA	IEA	KW-0206	J:60000
1642	MGI:3027896	PPP4R2	protein phosphatase 4, regulatory subunit 2	6	NA	cytoskeleton	NA	NA	IEA	KW-0206	J:60000
1643	MGI:1915984	PPP4R3A	protein phosphatase 4 regulatory subunit 3A	12	NA	cytoskeleton	NA	NA	IEA	KW-0206	J:60000
1644	MGI:2144474	PPP4R3B	protein phosphatase 4 regulatory subunit 3B	11	NA	centrosome	NA	NA	ISO	Q5MIZ7	J:164563
1645	MGI:1859638	PQBP1	polyglutamine binding protein 1	X	NA	centrosome	NA	NA	ISO	RGD:1549750	J:155856
1646	MGI:1858961	PRC1	protein regulator of cytokinesis 1	7	NA	cytoskeleton	NA	NA	IEA	IPR032921	J:72247
1647	MGI:2441932	PREPL	prolyl endopeptidase-like	17	NA	cytoskeleton	NA	NA	IBA	PTN000924356	J:265628
1648	MGI:2685785	PRICKLE4	prickle planar cell polarity protein 4	17	NA	filamentous actin	NA	NA	IBA	PTN001198141	J:265628
1649	MGI:97592	PRKACA	protein kinase, cAMP dependent, catalytic, alpha	8	colocalizes_with	axoneme	NA	NA	ISO	P17612	J:164563
1650	MGI:97594	PRKACB	protein kinase, cAMP dependent, catalytic, beta	3	NA	centrosome	NA	NA	ISO	P22694	J:164563
1651	MGI:104878	PRKAR1A	protein kinase, cAMP dependent regulatory, type I, alpha	11	colocalizes_with	axoneme	NA	NA	ISO	P10644	J:164563
1652	MGI:108025	PRKAR2A	protein kinase, cAMP dependent regulatory, type II alpha	9	colocalizes_with	axoneme	NA	NA	ISO	P13861	J:164563
1653	MGI:97760	PRKAR2B	protein kinase, cAMP dependent regulatory, type II beta	12	NA	centrosome	NA	NA	ISO	P31323	J:164563
1654	MGI:97596	PRKCB	protein kinase C, beta	7	NA	centrosome	NA	NA	ISO	RGD:3396	J:155856
1655	MGI:97599	PRKCE	protein kinase C, epsilon	17	NA	cytoskeleton	NA	NA	IEA	KW-0206	J:60000
1656	MGI:99260	PRKCI	protein kinase C, iota	3	NA	microtubule cytoskeleton	NA	NA	ISO	P41743	J:164563
1657	MGI:97601	PRKCQ	protein kinase C, theta	2	NA	centriolar satellite	NA	NA	ISO	Q04759	J:164563
1658	MGI:97602	PRKCZ	protein kinase C, zeta	4	NA	microtubule organizing center	is a part of neuron,is a part of dorsal root ganglion	NA	IGI	MGI:1932915	J:158132
1659	MGI:104596	PROCR	protein C receptor, endothelial	2	NA	centrosome	NA	NA	IDA	NA	J:22114
1660	MGI:106247	PRPF19	pre-mRNA processing factor 19	19	NA	cytoskeleton	NA	NA	IEA	KW-0206	J:60000
1661	MGI:97774	PRPH	peripherin	15	NA	cytoskeleton	NA	NA	IEA	KW-0206	J:60000
1662	MGI:1202717	PSEN1	presenilin 1	12	NA	centrosome	NA	NA	ISO	P49768	J:164563
1663	MGI:109284	PSEN2	presenilin 2	1	NA	centrosome	NA	NA	ISO	P49810	J:164563
1664	MGI:3528383	PSKH1	protein serine kinase H1	8	NA	cytoskeleton	NA	NA	IEA	KW-0206	J:60000
1665	MGI:1347005	PSMA1	proteasome subunit alpha 1	7	NA	centrosome	NA	NA	ISO	P25786	J:164563
1666	MGI:1098257	PSMB4	proteasome (prosome, macropain) subunit, beta type 4	3	NA	ciliary basal body	NA	NA	ISO	P28070	J:164563
1667	MGI:1194513	PSMB5	proteasome (prosome, macropain) subunit, beta type 5	14	NA	centrosome	NA	NA	ISO	P28074	J:164563
1668	MGI:1858898	PSMD10	proteasome (prosome, macropain) 26S subunit, non-ATPase, 10	X	NA	intermediate filament cytoskeleton	NA	NA	ISO	O75832	J:164563
1669	MGI:1913099	PSRC1	proline/serine-rich coiled-coil 1	3	NA	cytoskeleton	NA	NA	IEA	KW-0206	J:60000
1670	MGI:1321396	PSTPIP1	proline-serine-threonine phosphatase-interacting protein 1	9	NA	actin filament	NA	NA	IBA	PTN001128844	J:265628
1671	MGI:1335088	PSTPIP2	proline-serine-threonine phosphatase-interacting protein 2	18	NA	actin filament	NA	NA	IBA	PTN001128844	J:265628
1672	MGI:1929282	PTGES3	prostaglandin E synthase 3	10	NA	actin filament	NA	NA	ISO	RGD:1561913	J:155856
1673	MGI:95481	PTK2	PTK2 protein tyrosine kinase 2	15	NA	ciliary basal body	NA	NA	ISO	Q05397	J:164563
1674	MGI:104908	PTK2B	PTK2 protein tyrosine kinase 2 beta	14	NA	cytoskeleton	NA	NA	IEA	IPR000299	J:72247
1675	MGI:1277096	PTP4A1	protein tyrosine phosphatase 4a1	1	NA	cytoskeleton	NA	NA	IEA	KW-0206	J:60000
1676	MGI:105307	PTPN3	protein tyrosine phosphatase, non-receptor type 3	4	NA	cytoskeleton	NA	NA	IEA	IPR000299	J:72247
1677	MGI:1099792	PTPN4	protein tyrosine phosphatase, non-receptor type 4	1	NA	cytoskeleton	NA	NA	IEA	IPR000299	J:72247
1678	MGI:2156893	PTPN7	protein tyrosine phosphatase, non-receptor type 7	1	NA	cytoskeleton	NA	NA	IEA	KW-0206	J:60000
1679	MGI:99511	PTPN11	protein tyrosine phosphatase, non-receptor type 11	5	NA	stress fiber	NA	NA	ISS	NA	J:83590
1680	MGI:104673	PTPN12	protein tyrosine phosphatase, non-receptor type 12	5	NA	podosome	NA	NA	IDA	NA	J:180487
1681	MGI:103293	PTPN13	protein tyrosine phosphatase, non-receptor type 13	5	NA	cytoskeleton	NA	NA	IEA	IPR000299	J:72247
1682	MGI:102467	PTPN14	protein tyrosine phosphatase, non-receptor type 14	1	NA	cytoskeleton	NA	NA	IEA	IPR000299	J:72247
1683	MGI:1196295	PTPN20	protein tyrosine phosphatase, non-receptor type 20	14	NA	centriolar satellite	NA	NA	ISO	Q4JDL3	J:164563
1684	MGI:1344406	PTPN21	protein tyrosine phosphatase, non-receptor type 21	12	NA	cytoskeleton	NA	NA	IEA	IPR000299	J:72247
1685	MGI:2144837	PTPN23	protein tyrosine phosphatase, non-receptor type 23	9	NA	ciliary basal body	NA	NA	ISO	Q9H3S7	J:164563
1686	MGI:97821	PVALB	parvalbumin	15	NA	cuticular plate	NA	NA	ISO	RGD:3457	J:155856
1687	MGI:1289230	PXK	PX domain containing serine/threonine kinase	14	NA	centriolar satellite	NA	NA	ISO	Q7Z7A4	J:164563
1688	MGI:108295	PXN	paxillin	5	NA	cytoskeleton	NA	NA	IEA	IPR001904	J:72247
1689	MGI:1931465	PYCARD	PYD and CARD domain containing	7	NA	microtubule	NA	NA	IC	NA	J:263129
1690	MGI:1913444	PYCRL	pyrroline-5-carboxylate reductase-like	15	NA	mitotic spindle	NA	NA	ISO	Q53H96	J:164563
1691	MGI:97844	RAB3D	RAB3D, member RAS oncogene family	9	NA	cytoplasmic microtubule	NA	NA	ISO	O95716	J:164563
1692	MGI:105933	RAB3IP	RAB3A interacting protein	10	NA	centrosome	NA	NA	ISO	Q96QF0	J:164563
1693	MGI:105926	RAB5A	RAB5A, member RAS oncogene family	17	NA	actin cytoskeleton	NA	NA	IDA	NA	J:175007
1694	MGI:96960	RAB8A	RAB8A, member RAS oncogene family	8	NA	centrosome	NA	NA	ISO	P61006	J:164563 J:208267
1695	MGI:105066	RAB10	RAB10, member RAS oncogene family	12	NA	cytoskeleton	NA	NA	IEA	KW-0206	J:60000
1696	MGI:1858202	RAB11A	RAB11A, member RAS oncogene family	9	NA	centriolar satellite	NA	NA	ISO	P62491	J:164563
1697	MGI:2444431	RAB11FIP3	RAB11 family interacting protein 3 (class II)	17	NA	centriolar satellite	NA	NA	ISO	O75154	J:164563
1698	MGI:1098586	RAB11FIP5	RAB11 family interacting protein 5 (class I)	6	NA	centriolar satellite	NA	NA	ISO	Q9BXF6	J:164563
1699	MGI:105072	RAB22A	RAB22A, member RAS oncogene family	2	NA	actin cytoskeleton	NA	NA	IDA	NA	J:175007
1700	MGI:99833	RAB23	RAB23, member RAS oncogene family	1	NA	centrosome	NA	NA	ISO	Q9ULC3	J:164563
1701	MGI:1917285	RAB28	RAB28, member RAS oncogene family	5	NA	ciliary basal body	NA	NA	ISO	RGD:620891	J:155856
1702	MGI:2385107	RAB29	RAB29, member RAS oncogene family	1	NA	cytoskeleton	NA	NA	IEA	KW-0206	J:60000
1703	MGI:1917564	RABEP2	rabaptin, RAB GTPase binding effector protein 2	7	NA	centrosome	NA	NA	ISO	Q9H5N1	J:164563
1704	MGI:2385139	RABGAP1	RAB GTPase activating protein 1	2	NA	cytoskeleton	NA	NA	IEA	KW-0206	J:60000
1705	MGI:1915958	RABL2	RAB, member RAS oncogene family-like 2	15	NA	centriole	NA	NA	ISO	Q9UNT1	J:164563
1706	MGI:2442633	RABL6	RAB, member RAS oncogene family-like 6	2	NA	centrosome	NA	NA	ISO	Q3YEC7	J:164563
1707	MGI:97845	RAC1	Rac family small GTPase 1	5	colocalizes_with	actin filament	NA	NA	ISO	P63000	J:164563
1708	MGI:97846	RAC2	Rac family small GTPase 2	15	colocalizes_with	actin filament	NA	NA	ISO	P15153	J:164563
1709	MGI:2180784	RAC3	Rac family small GTPase 3	11	NA	cytoskeleton	NA	NA	IBA	PTN001530052	J:265628
1710	MGI:1349423	RACGAP1	Rac GTPase-activating protein 1	15	NA	centralspindlin complex	NA	NA	IBA	PTN001141909	J:265628
1711	MGI:1890476	RAD18	RAD18 E3 ubiquitin protein ligase	6	NA	centrosome	NA	NA	ISO	Q9NS91	J:164563
1712	MGI:97890	RAD51	RAD51 recombinase	2	NA	cytoskeleton	NA	NA	IEA	KW-0206	J:60000
1713	MGI:1261809	RAD51D	RAD51 paralog D	11	NA	centrosome	NA	NA	IBA	PTN000534427	J:265628
1714	MGI:2443088	RADIL	Ras association and DIL domains	5	NA	microtubule	NA	NA	IBA	PTN002699125	J:265628
1715	MGI:1913929	RAE1	ribonucleic acid export 1	2	NA	cytoskeleton	NA	NA	IEA	KW-0206	J:60000
1716	MGI:1922896	RAI14	retinoic acid induced 14	15	NA	cytoskeleton	NA	NA	IEA	KW-0206	J:60000
1717	MGI:108466	RALBP1	ralA binding protein 1	17	NA	cytoskeleton	NA	NA	IEA	KW-0206	J:60000
1718	MGI:1333112	RAN	RAN, member RAS oncogene family	5	NA	centriole	NA	NA	ISO	P62826	J:164563
1719	MGI:96269	RANBP1	RAN binding protein 1	16	NA	centrosome	NA	NA	IBA	PTN002751301	J:265628
1720	MGI:1928741	RANBP9	RAN binding protein 9	13	NOT	centrosome	NA	NA	ISO	AB055311	J:71365
1721	MGI:1921584	RANBP10	RAN binding protein 10	8	NA	microtubule cytoskeleton	is a part of megakaryocyte	NA	IDA	NA	J:137105
1722	MGI:103071	RANGAP1	RAN GTPase activating protein 1	15	NA	cytoskeleton	NA	NA	IEA	KW-0206	J:60000
1723	MGI:3028623	RAP1GAP2	RAP1 GTPase activating protein 2	11	NA	centrosome	NA	NA	ISO	Q684P5	J:164563
1724	MGI:2441741	RAPGEF3	Rap guanine nucleotide exchange factor (GEF) 3	15	colocalizes_with	cortical actin cytoskeleton	NA	NA	ISO	RGD:621869	J:155856
1725	MGI:2384761	RAPGEF6	Rap guanine nucleotide exchange factor (GEF) 6	11	NA	centrosome	NA	NA	ISO	Q8TEU7	J:164563
1726	MGI:99422	RAPSN	receptor-associated protein of the synapse	2	NA	centrosome	NA	NA	ISO	Q13702	J:164563
1727	MGI:97856	RARA	retinoic acid receptor, alpha	11	NA	actin cytoskeleton	NA	NA	ISO	P10276	J:164563
1728	MGI:1928386	RASSF1	Ras association (RalGDS/AF-6) domain family member 1	9	NA	cytoskeleton	NA	NA	IEA	KW-0206	J:60000
1729	MGI:2179722	RASSF3	Ras association (RalGDS/AF-6) domain family member 3	10	NA	cytoskeleton	NA	NA	IEA	KW-0206	J:60000
1730	MGI:1926375	RASSF5	Ras association (RalGDS/AF-6) domain family member 5	1	NA	cytoskeleton	NA	NA	IEA	KW-0206	J:60000
1731	MGI:1914235	RASSF7	Ras association (RalGDS/AF-6) domain family (N-terminal) member 7	7	NA	centriolar satellite	NA	NA	ISO	Q02833	J:164563
1732	MGI:1925998	RASSF10	Ras association (RalGDS/AF-6) domain family (N-terminal) member 10	7	NA	cytoskeleton	NA	NA	IEA	KW-0206	J:60000
1733	MGI:97874	RB1	RB transcriptional corepressor 1	14	NA	spindle	NA	NA	IDA	NA	J:93217
1734	MGI:894835	RBBP6	retinoblastoma binding protein 6, ubiquitin ligase	7	colocalizes_with	centrosome	NA	NA	ISO	Q7Z6E9	J:164563
1735	MGI:2157953	RBM39	RNA binding motif protein 39	2	NA	centriolar satellite	NA	NA	ISO	Q14498	J:164563
1736	MGI:1919784	RCC2	regulator of chromosome condensation 2	4	NA	cytoskeleton	NA	NA	IEA	KW-0206	J:60000
1737	MGI:97887	RDX	radixin	9	NA	cortical actin cytoskeleton	is a part of microvillus,is a part of filopodium,is a part of lamellipodium,is a part of thyroid follicular cell	NA	IDA	NA	J:222678
1738	MGI:1098827	REEP1	receptor accessory protein 1	6	NA	cytoplasmic microtubule	NA	NA	IBA	PTN000959166	J:265628
1739	MGI:2385070	REEP2	receptor accessory protein 2	18	NA	cytoplasmic microtubule	NA	NA	IBA	PTN000959166	J:265628
1740	MGI:88930	REEP3	receptor accessory protein 3	10	NA	cytoplasmic microtubule	NA	NA	IBA	PTN000959166	J:265628
1741	MGI:1919799	REEP4	receptor accessory protein 4	14	NA	cytoplasmic microtubule	NA	NA	IBA	PTN000959166	J:265628
1742	MGI:103289	RELB	avian reticuloendotheliosis viral (v-rel) oncogene related B	7	colocalizes_with	centrosome	NA	NA	ISO	Q01201	J:164563
1743	MGI:2140767	RELL1	RELT-like 1	5	NA	microtubule cytoskeleton	NA	NA	ISO	Q8IUW5	J:164563
1744	MGI:1914496	RESF1	retroelement silencing factor 1	6	colocalizes_with	gamma-tubulin complex	NA	NA	IMP	NA	J:268030
1745	MGI:1920371	RFLNA	refilin A	5	NA	actin filament bundle	NA	NA	IBA	PTN001274974	J:265628
1746	MGI:1923816	RFLNB	refilin B	11	NA	actin cytoskeleton	NA	NA	IDA	NA	J:174390
1747	MGI:1913464	RGCC	regulator of cell cycle	14	NA	centrosome	NA	NA	ISO	Q9H4X1	J:164563
1748	MGI:1859709	RGS14	regulator of G-protein signaling 14	13	NA	centrosome	NA	NA	IDA	NA	J:94516 J:175190
1749	MGI:3613651	RGS22	regulator of G-protein signalling 22	15	NA	actin cytoskeleton	NA	NA	ISO	Q8NE09	J:164563
1750	MGI:1927379	RHBG	Rhesus blood group-associated B glycoprotein	3	NA	spectrin-associated cytoskeleton	NA	NA	ISO	Q9H310	J:164563
1751	MGI:1096342	RHOA	ras homolog family member A	9	NA	cytoskeleton	NA	NA	IBA	PTN001530052	J:265628
1752	MGI:107949	RHOB	ras homolog family member B	12	NA	cytoskeleton	NA	NA	IBA	PTN001530052	J:265628
1753	MGI:1916538	RHOBTB1	Rho-related BTB domain containing 1	10	NA	cytoskeleton	NA	NA	IBA	PTN001530052	J:265628
1754	MGI:2180557	RHOBTB2	Rho-related BTB domain containing 2	14	NA	cytoskeleton	NA	NA	IBA	PTN001530052	J:265628
1755	MGI:1920546	RHOBTB3	Rho-related BTB domain containing 3	13	NA	cytoskeleton	NA	NA	IBA	PTN001530052	J:265628
1756	MGI:106028	RHOC	ras homolog family member C	3	NA	cytoskeleton	NA	NA	IBA	PTN001530052	J:265628
1757	MGI:108446	RHOD	ras homolog family member D	19	NA	cytoskeleton	NA	NA	IBA	PTN001530052	J:265628
1758	MGI:1345629	RHOF	ras homolog family member F (in filopodia)	5	NA	cytoskeleton	NA	NA	IBA	PTN001530052	J:265628
1759	MGI:1928370	RHOG	ras homolog family member G	7	NA	cytoskeleton	NA	NA	IBA	PTN001530052	J:265628
1760	MGI:1921984	RHOH	ras homolog family member H	5	NA	cytoskeleton	NA	NA	IBA	PTN001530052	J:265628
1761	MGI:1931553	RHOQ	ras homolog family member Q	17	NA	actin filament	NA	NA	ISO	P17081	J:164563
1762	MGI:2682307	RIC8B	RIC8 guanine nucleotide exchange factor B	10	NA	centrosome	NA	NA	ISO	Q9NVN3	J:164563
1763	MGI:1098622	RIF1	replication timing regulatory factor 1	2	NA	cytoskeleton	NA	NA	IEA	KW-0206	J:60000
1764	MGI:2144271	RILP	Rab interacting lysosomal protein	11	NA	ciliary basal body	NA	NA	IBA	PTN000948208	J:265628
1765	MGI:1922945	RILPL1	Rab interacting lysosomal protein-like 1	5	NA	centrosome	NA	NA	IDA	NA	J:200224
1766	MGI:1933112	RILPL2	Rab interacting lysosomal protein-like 2	5	NA	centrosome	NA	NA	IDA	NA	J:200224
1767	MGI:2685449	RIMBP3	RIMS binding protein 3	16	NA	cytoskeleton	NA	NA	IEA	KW-0206	J:60000
1768	MGI:2152971	RIMS1	regulating synaptic membrane exocytosis 1	1	NA	cytoskeleton of presynaptic active zone	NA	NA	IBA	PTN000255280	J:265628
1769	MGI:2152972	RIMS2	regulating synaptic membrane exocytosis 2	15	NA	cytoskeleton of presynaptic active zone	NA	NA	IBA	PTN000255280	J:265628
1770	MGI:2443331	RIMS3	regulating synaptic membrane exocytosis 3	4	NA	cytoskeleton of presynaptic active zone	NA	NA	IBA	PTN000255280	J:265628
1771	MGI:2385695	RIN1	Ras and Rab interactor 1	19	NA	cytoskeleton	NA	NA	IEA	KW-0206	J:60000
1772	MGI:2444024	RINL	Ras and Rab interactor-like	7	NA	actin cytoskeleton	NA	NA	IDA	NA	J:175007
1773	MGI:1891456	RIPK2	receptor (TNFRSF)-interacting serine-threonine kinase 2	4	NA	cytoskeleton	NA	NA	ISO	O43353	J:164563
1774	MGI:2444879	RIPOR2	RHO family interacting cell polarization regulator 2	13	NA	cytoskeleton	NA	NA	ISO	Q9Y4F9	J:164563
1775	MGI:1922021	RITA1	RBPJ interacting and tubulin associated 1	5	NA	centrosome	NA	NA	ISO	Q96K30	J:164563
1776	MGI:97930	RLBP1	retinaldehyde binding protein 1	7	NA	centrosome	NA	NA	ISO	P12271	J:164563
1777	MGI:1913552	RMDN1	regulator of microtubule dynamics 1	4	NA	cytoskeleton	NA	NA	IEA	KW-0206	J:60000
1778	MGI:2147043	RMDN2	regulator of microtubule dynamics 2	17	NA	cytoskeleton	NA	NA	IEA	KW-0206	J:60000
1779	MGI:1915059	RMDN3	regulator of microtubule dynamics 3	2	NA	cytoskeleton	NA	NA	IEA	KW-0206	J:60000
1780	MGI:2444878	RND1	Rho family GTPase 1	15	NA	actin cytoskeleton	NA	NA	ISO	Q92730	J:164563
1781	MGI:1338755	RND2	Rho family GTPase 2	11	NA	cytoskeleton	NA	NA	IBA	PTN001530052	J:265628
1782	MGI:1921444	RND3	Rho family GTPase 3	2	NA	cytoskeleton	NA	NA	IBA	PTN001530052	J:265628
1783	MGI:1201691	RNF4	ring finger protein 4	5	NA	microtubule end	NA	NA	ISO	P78317	J:164563
1784	MGI:1353623	RNF19A	ring finger protein 19A	15	NA	cytoskeleton	NA	NA	IEA	KW-0206	J:60000
1785	MGI:1914139	RNF128	ring finger protein 128	X	NA	cytoskeleton	NA	NA	IEA	KW-0206	J:60000
1786	MGI:107927	ROCK1	Rho-associated coiled-coil containing protein kinase 1	18	NA	cytoskeleton	NA	NA	IBA	PTN002743840	J:265628
1787	MGI:107926	ROCK2	Rho-associated coiled-coil containing protein kinase 2	12	NA	centrosome	NA	NA	IBA	PTN002743879	J:265628
1788	MGI:1347520	ROR1	receptor tyrosine kinase-like orphan receptor 1	4	NA	stress fiber	NA	NA	ISO	RGD:1559469	J:155856
1789	MGI:1347521	ROR2	receptor tyrosine kinase-like orphan receptor 2	13	NA	microtubule	NA	NA	ISO	RGD:1305275	J:155856
1790	MGI:1341105	RP1	retinitis pigmentosa 1 (human)	1	NA	axoneme	NA	NA	IBA	PTN000543934	J:265628
1791	MGI:2384303	RP1L1	retinitis pigmentosa 1 homolog like 1	14	NA	axoneme	NA	NA	IBA	PTN000543934	J:265628
1792	MGI:1277953	RP2	retinitis pigmentosa 2 homolog	X	NA	centriole	is a part of retina	NA	IDA	NA	J:157944
1793	MGI:1344037	RPGR	retinitis pigmentosa GTPase regulator	X	NA	centrosome	NA	NA	ISO	Q92834	J:164563
1794	MGI:1932134	RPGRIP1	retinitis pigmentosa GTPase regulator interacting protein 1	14	NA	axoneme	NA	NA	IDA	NA	J:68848
1795	MGI:1920563	RPGRIP1L	Rpgrip1-like	8	NA	axonemal microtubule	NA	NA	ISO	RGD:1311099	J:155856
1796	MGI:2143151	RPP25	ribonuclease P/MRP 25 subunit	9	NA	centriolar satellite	NA	NA	ISO	Q9BUL9	J:164563
1797	MGI:1350917	RPS3	ribosomal protein S3	7	NA	cytoskeleton	NA	NA	IEA	KW-0206	J:60000
1798	MGI:104558	RPS6KA1	ribosomal protein S6 kinase polypeptide 1	4	NA	spindle	NA	NA	IDA	NA	J:93217
1799	MGI:1342290	RPS6KA2	ribosomal protein S6 kinase, polypeptide 2	17	NA	meiotic spindle	NA	NA	IDA	NA	J:94781
1800	MGI:1333818	RPS7	ribosomal protein S7	12	colocalizes_with	centrosome	NA	NA	ISO	P62081	J:164563
1801	MGI:1098604	RRAGD	Ras-related GTP binding D	4	NA	centrosome	NA	NA	ISO	Q9NQL2	J:164563
1802	MGI:1922028	RRP7A	ribosomal RNA processing 7 homolog A	15	NA	centrosome	NA	NA	ISO	Q9Y3A4	J:164563
1803	MGI:1194909	RSPH1	radial spoke head 1 homolog (Chlamydomonas)	17	NA	meiotic spindle	is a part of primary spermatocyte	NA	IDA	NA	J:47626
1804	MGI:1914082	RSPH3A	radial spoke 3A homolog (Chlamydomonas)	17	NA	cytoskeleton	NA	NA	IEA	KW-0206	J:60000
1805	MGI:3630308	RSPH3B	radial spoke 3B homolog (Chlamydomonas)	17	NA	cytoskeleton	NA	NA	IEA	KW-0206	J:60000
1806	MGI:3027894	RSPH4A	radial spoke head 4 homolog A (Chlamydomonas)	10	NA	axoneme	NA	NA	IBA	PTN000322640	J:265628
1807	MGI:1927643	RSPH6A	radial spoke head 6 homolog A (Chlamydomonas)	7	NA	axoneme	NA	NA	IBA	PTN000322640	J:265628
1808	MGI:1922814	RSPH9	radial spoke head 9 homolog (Chlamydomonas)	17	NA	axoneme	NA	NA	IBA	PTN000498841	J:265628
1809	MGI:107371	RTKN	rhotekin	6	NA	actomyosin contractile ring	NA	NA	IBA	PTN001853010	J:265628
1810	MGI:107612	RTN2	reticulon 2 (Z-band associated protein)	7	NA	cytoskeleton	NA	NA	IEA	KW-0206	J:60000
1811	MGI:1915295	RTRAF	RNA transcription, translation and transport factor	14	NA	centrosome	NA	NA	ISO	Q9Y224	J:164563
1812	MGI:2179288	RTTN	rotatin	18	NA	centriole	NA	NA	IBA	PTN001271354	J:265628
1813	MGI:1919546	RUSC1	RUN and SH3 domain containing 1	3	NA	cytoskeleton	NA	NA	IEA	KW-0206	J:60000
1814	MGI:1928760	RUVBL1	RuvB-like protein 1	6	NA	cytoskeleton	NA	NA	IEA	KW-0206	J:60000
1815	MGI:1342299	RUVBL2	RuvB-like protein 2	7	NA	centrosome	NA	NA	ISO	Q9Y230	J:164563
1816	MGI:88244	S100A8	S100 calcium binding protein A8 (calgranulin A)	3	NA	cytoskeleton	NA	NA	IEA	KW-0206	J:60000
1817	MGI:1338947	S100A9	S100 calcium binding protein A9 (calgranulin B)	3	NA	cytoskeleton	NA	NA	IEA	KW-0206	J:60000
1818	MGI:98221	SAA1	serum amyloid A 1	7	NA	cytoplasmic microtubule	NA	NA	ISO	P0DJI8	J:164563
1819	MGI:98222	SAA2	serum amyloid A 2	7	NA	cytoplasmic microtubule	NA	NA	ISO	P0DJI8	J:164563
1820	MGI:1913656	SAC3D1	SAC3 domain containing 1	19	NA	centrosome	NA	NA	IBA	PTN001752710	J:265628
1821	MGI:2384945	SAMD14	sterile alpha motif domain containing 14	11	NA	actin cytoskeleton	NA	NA	IBA	PTN000414425	J:265628
1822	MGI:1927479	SAP30BP	SAP30 binding protein	11	NA	intermediate filament cytoskeleton	NA	NA	ISO	Q9UHR5	J:164563
1823	MGI:2136419	SARM1	sterile alpha and HEAT/Armadillo motif containing 1	11	NA	microtubule	NA	NA	IDA	NA	J:126083
1824	MGI:1920026	SASS6	SAS-6 centriolar assembly protein	3	NA	centriole	NA	NA	IBA	PTN000434759	J:265628
1825	MGI:1923061	SAXO1	stabilizer of axonemal microtubules 1	4	NA	axonemal microtubule	NA	NA	IBA	PTN001267477	J:265628
1826	MGI:1914618	SAXO2	stabilizer of axonemal microtubules 2	7	NA	axonemal microtubule	NA	NA	IBA	PTN001267477	J:265628
1827	MGI:1913961	SBDS	SBDS ribosome maturation factor	5	NA	cytoskeleton	NA	NA	IEA	KW-0206	J:60000
1828	MGI:1306794	SCIN	scinderin	12	NA	actin cytoskeleton	NA	NA	IBA	PTN001736138	J:265628
1829	MGI:1914411	SCLT1	sodium channel and clathrin linker 1	3	NA	centriole	NA	NA	IBA	PTN008059034	J:265628
1830	MGI:101782	SCNN1A	sodium channel, nonvoltage-gated 1 alpha	6	NA	cortical actin cytoskeleton	NA	NA	ISO	RGD:3639	J:155856
1831	MGI:2441720	SCTR	secretin receptor	1	NA	cytoplasmic microtubule	NA	NA	ISO	P47872	J:164563
1832	MGI:1931787	SCYL1	SCY1-like 1 (S. cerevisiae)	19	NA	cytoskeleton	NA	NA	IEA	KW-0206	J:60000
1833	MGI:1337026	SDCBP	syndecan binding protein	4	NA	cytoskeleton	NA	NA	IEA	KW-0206	J:60000
1834	MGI:1924066	SDCCAG8	serologically defined colon cancer antigen 8	1	NA	centriolar satellite	NA	NA	IDA	NA	J:215665
1835	MGI:98278	SELE	selectin, endothelial cell	1	NA	cortical cytoskeleton	NA	NA	ISO	P16581	J:164563
1836	MGI:95994	SELENOS	selenoprotein S	7	NA	cytoplasmic microtubule	NA	NA	ISO	Q9BQE4	J:164563
1837	MGI:1858916	SEPTIN1	septin 1	7	NA	cytoskeleton	NA	NA	IEA	KW-0206	J:60000
1838	MGI:97298	SEPTIN2	septin 2	1	NA	actin cytoskeleton	NA	NA	ISO	Q15019	J:164563
1839	MGI:1345148	SEPTIN3	septin 3	15	NA	cytoskeleton	NA	NA	IEA	KW-0206	J:60000
1840	MGI:1270156	SEPTIN4	septin 4	11	NA	microtubule cytoskeleton	NA	NA	IBA	PTN000430171	J:265628
1841	MGI:1195461	SEPTIN5	septin 5	16	NA	cytoskeleton	NA	NA	IEA	KW-0206	J:60000
1842	MGI:1888939	SEPTIN6	septin 6	X	NA	cytoskeleton	NA	NA	IEA	KW-0206	J:60000
1843	MGI:1335094	SEPTIN7	septin 7	9	NA	axoneme	NA	NA	ISO	Q16181	J:164563
1844	MGI:894310	SEPTIN8	septin 8	11	NA	cytoskeleton	NA	NA	IEA	KW-0206	J:60000
1845	MGI:1858222	SEPTIN9	septin 9	11	NA	actin cytoskeleton	NA	NA	ISO	Q9UHD8	J:164563
1846	MGI:1918110	SEPTIN10	septin 10	10	NA	cytoskeleton	NA	NA	IEA	KW-0206	J:60000
1847	MGI:1277214	SEPTIN11	septin 11	5	NA	cytoskeleton	NA	NA	IEA	KW-0206	J:60000
1848	MGI:1918339	SEPTIN12	septin 12	16	NA	microtubule cytoskeleton	NA	NA	IBA	PTN000430171	J:265628
1849	MGI:1921472	SEPTIN14	septin 14	5	NA	cytoskeleton	NA	NA	ISO	Q6ZU15	J:164563
1850	MGI:2444223	SERINC5	serine incorporator 5	13	NA	centrosome	NA	NA	ISO	Q86VE9	J:164563
1851	MGI:92638	SERP1	stress-associated endoplasmic reticulum protein 1	3	NA	cytoplasmic microtubule	NA	NA	ISO	Q9Y6X1	J:164563
1852	MGI:1916262	SESTD1	SEC14 and spectrin domains 1	2	NA	intermediate filament cytoskeleton	NA	NA	ISO	Q86VW0	J:164563
1853	MGI:1926137	SFI1	Sfi1 homolog, spindle assembly associated (yeast)	11	NA	cytoskeleton	NA	NA	IEA	KW-0206	J:60000
1854	MGI:894698	SGCA	sarcoglycan, alpha (dystrophin-associated glycoprotein)	11	NA	cytoskeleton	NA	NA	IEA	KW-0206	J:60000
1855	MGI:1346523	SGCB	sarcoglycan, beta (dystrophin-associated glycoprotein)	5	NA	cytoskeleton	NA	NA	IEA	KW-0206	J:60000
1856	MGI:1346525	SGCD	sarcoglycan, delta (dystrophin-associated glycoprotein)	11	NA	cytoskeleton	NA	NA	IEA	KW-0206	J:60000
1857	MGI:1329042	SGCE	sarcoglycan, epsilon	6	NA	cytoskeleton	NA	NA	IEA	KW-0206	J:60000
1858	MGI:1346524	SGCG	sarcoglycan, gamma (dystrophin-associated glycoprotein)	14	NA	cytoskeleton	NA	NA	IEA	KW-0206	J:60000
1859	MGI:2388820	SGCZ	sarcoglycan zeta	8	NA	cytoskeleton	NA	NA	IEA	KW-0206	J:60000
1860	MGI:1922815	SGF29	SAGA complex associated factor 29	7	NA	mitotic spindle	NA	NA	IC	NA	J:162081
1861	MGI:1919665	SGO1	shugoshin 1	17	NA	centrosome	NA	NA	ISO	Q5FBB7	J:164563 J:204810
1862	MGI:2135760	SGPP1	sphingosine-1-phosphate phosphatase 1	12	NOT	actin cytoskeleton	NA	NA	IDA	NA	J:79001
1863	MGI:1345171	SH2B2	SH2B adaptor protein 2	5	NA	actin filament	is a part of B cell	NA	IDA	NA	J:88527
1864	MGI:1889583	SH3KBP1	SH3-domain kinase binding protein 1	X	NA	cytoskeleton	NA	NA	IEA	KW-0206	J:60000
1865	MGI:1298393	SH3PXD2A	SH3 and PX domains 2A	19	NA	podosome	NA	NA	IDA	NA	J:261841
1866	MGI:2442062	SH3PXD2B	SH3 and PX domains 2B	11	NA	podosome	NA	NA	IDA	NA	J:153369 J:169985
1867	MGI:2671987	SHANK2	SH3 and multiple ankyrin repeat domains 2	7	colocalizes_with	neurofilament	NA	NA	IDA	NA	J:180567
1868	MGI:1338802	SHCBP1	Shc SH2-domain binding protein 1	8	NA	cytoskeleton	NA	NA	IEA	KW-0206	J:60000
1869	MGI:1919086	SHCBP1L	Shc SH2-domain binding protein 1-like	1	NA	cytoskeleton	NA	NA	IEA	KW-0206	J:60000
1870	MGI:1277989	SHMT2	serine hydroxymethyltransferase 2 (mitochondrial)	10	NA	microtubule cytoskeleton	NA	NA	ISO	P34897	J:164563
1871	MGI:1919024	SHROOM1	shroom family member 1	11	NA	cortical actin cytoskeleton	NA	NA	IBA	PTN000385164	J:265628
1872	MGI:107194	SHROOM2	shroom family member 2	X	colocalizes_with	cortical actin cytoskeleton	NA	NA	IDA	NA	J:114885
1873	MGI:1351655	SHROOM3	shroom family member 3	5	NA	cortical actin cytoskeleton	NA	NA	IBA	PTN000385164	J:265628
1874	MGI:2685570	SHROOM4	shroom family member 4	X	NA	actin cytoskeleton	is a part of renal tubule	NA	IDA	NA	J:116228
1875	MGI:1918903	SHTN1	shootin 1	19	NA	cytoskeleton	NA	NA	IEA	KW-0206	J:60000
1876	MGI:2443679	SIPA1L1	signal-induced proliferation-associated 1 like 1	12	NA	actin cytoskeleton	NA	NA	ISO	O43166	J:164563
1877	MGI:1921456	SIPA1L3	signal-induced proliferation-associated 1 like 3	7	NA	stress fiber	NA	NA	ISO	O60292	J:164563
1878	MGI:1927664	SIRT2	sirtuin 2	7	NA	centriole	NA	NA	ISO	Q8IXJ6	J:164563
1879	MGI:1913718	SKA1	spindle and kinetochore associated complex subunit 1	18	NA	centriolar satellite	NA	NA	ISO	Q96BD8	J:164563
1880	MGI:1913390	SKA2	spindle and kinetochore associated complex subunit 2	11	NA	cytoskeleton	NA	NA	IEA	KW-0206	J:60000
1881	MGI:3041235	SKA3	spindle and kinetochore associated complex subunit 3	14	NA	centrosome	NA	NA	ISO	Q8IX90	J:164563
1882	MGI:98310	SKI	ski sarcoma viral oncogene homolog (avian)	4	NA	centrosome	NA	NA	ISO	P12755	J:73065
1883	MGI:103575	SKP1	S-phase kinase-associated protein 1	11	NA	centrosome	NA	NA	IDA	NA	J:219114
1884	MGI:2145578	SLAIN1	SLAIN motif family, member 1	14	NA	cytoskeleton	NA	NA	IEA	KW-0206	J:60000
1885	MGI:1923241	SLAIN2	SLAIN motif family, member 2	5	NA	centrosome	NA	NA	ISO	Q9P270	J:164563
1886	MGI:2135601	SLC1A4	solute carrier family 1 (glutamate/neutral amino acid transporter), member 4	11	NA	centrosome	NA	NA	ISO	P43007	J:164563
1887	MGI:1096331	SLC1A6	solute carrier family 1 (high affinity aspartate/glutamate transporter), member 6	10	NA	intermediate filament cytoskeleton	NA	NA	ISO	P48664	J:164563
1888	MGI:95755	SLC2A1	solute carrier family 2 (facilitated glucose transporter), member 1	4	NA	cortical actin cytoskeleton	NA	NA	ISO	P11166	J:164563
1889	MGI:109393	SLC4A1	solute carrier family 4 (anion exchanger), member 1	11	NA	cortical cytoskeleton	is a part of erythrocyte	NA	IDA	NA	J:138919
1890	MGI:1347355	SLC7A11	solute carrier family 7 (cationic amino acid transporter, y+ system), member 11	3	NA	cytoskeleton	NA	NA	ISO	RGD:1309275	J:155856
1891	MGI:107956	SLC8A1	solute carrier family 8 (sodium/calcium exchanger), member 1	17	NA	microtubule	NA	NA	ISO	RGD:3717	J:155856
1892	MGI:107996	SLC8A2	solute carrier family 8 (sodium/calcium exchanger), member 2	7	NA	microtubule	NA	NA	ISO	RGD:620194	J:155856
1893	MGI:107976	SLC8A3	solute carrier family 8 (sodium/calcium exchanger), member 3	12	NA	microtubule	NA	NA	ISO	RGD:620197	J:155856
1894	MGI:106013	SLC16A1	solute carrier family 16 (monocarboxylic acid transporters), member 1	3	NA	centrosome	NA	NA	ISO	P53985	J:164563
1895	MGI:106677	SLC18A2	solute carrier family 18 (vesicular monoamine), member 2	19	NA	centrosome	NA	NA	ISO	Q05940	J:164563
1896	MGI:1353496	SLC25A5	solute carrier family 25 (mitochondrial carrier, adenine nucleotide translocator), member 5	X	NA	MMXD complex	NA	NA	ISO	P05141	J:164563
1897	MGI:1921936	SLC25A54	solute carrier family 25, member 54	3	NA	microtubule organizing center	NA	NA	IDA	NA	J:189647
1898	MGI:1923690	SLC30A9	solute carrier family 30 (zinc transporter), member 9	5	NA	cytoskeleton	NA	NA	ISO	Q6PML9	J:164563
1899	MGI:1345284	SLC34A1	solute carrier family 34 (sodium phosphate), member 1	13	NA	mitotic spindle	NA	NA	ISO	Q06495	J:164563
1900	MGI:2145448	SLF1	SMC5-SMC6 complex localization factor 1	13	NA	centrosome	NA	NA	IDA	NA	J:96002
1901	MGI:1933549	SLMAP	sarcolemma associated protein	14	NA	cytoskeleton	NA	NA	IEA	KW-0206	J:60000
1902	MGI:894293	SMAD4	SMAD family member 4	18	NA	centrosome	NA	NA	ISO	Q13485	J:164563
1903	MGI:1100518	SMAD7	SMAD family member 7	18	NA	centrosome	NA	NA	ISO	O15105	J:164563
1904	MGI:99603	SMARCA2	SWI/SNF related, matrix associated, actin dependent regulator of chromatin, subfamily a, member 2	19	NA	intermediate filament cytoskeleton	NA	NA	ISO	P51531	J:164563
1905	MGI:1344345	SMC1A	structural maintenance of chromosomes 1A	X	NA	mitotic spindle pole	NA	NA	ISO	Q14683	J:164563
1906	MGI:1339795	SMC3	structural maintenance of chromosomes 3	19	NA	mitotic spindle pole	NA	NA	ISO	Q9UQE7	J:164563
1907	MGI:1914491	SMC6	structural maintenance of chromosomes 6	12	NA	mitotic spindle pole	is a part of embryonic stem cell	NA	IDA	NA	J:240155
1908	MGI:2682334	SMG7	SMG7 nonsense mediated mRNA decay factor	1	NA	intermediate filament cytoskeleton	NA	NA	ISO	Q92540	J:164563
1909	MGI:108075	SMO	smoothened, frizzled class receptor	6	NA	centriole	NA	NA	IDA	NA	J:255486
1910	MGI:1354727	SMTN	smoothelin	11	NA	cytoskeleton	NA	NA	IEA	KW-0206	J:60000
1911	MGI:1915928	SMTNL1	smoothelin-like 1	2	NA	filamentous actin	NA	NA	IBA	PTN001141409	J:265628
1912	MGI:2442764	SMTNL2	smoothelin-like 2	11	NA	filamentous actin	NA	NA	IBA	PTN001141409	J:265628
1913	MGI:98331	SNAP25	synaptosomal-associated protein 25	2	NA	actin cytoskeleton	NA	NA	ISO	RGD:3728	J:155856
1914	MGI:1914724	SNAP29	synaptosomal-associated protein 29	16	NA	centrosome	NA	NA	ISO	O95721	J:164563
1915	MGI:1333745	SNAPIN	SNAP-associated protein	3	NA	manchette	is a part of spermatid	NA	IDA	NA	J:285722
1916	MGI:1277151	SNCA	synuclein, alpha	6	NA	actin cytoskeleton	NA	NA	ISO	P37840	J:164563
1917	MGI:1298397	SNCG	synuclein, gamma	14	NA	cytoskeleton	NA	NA	IEA	KW-0206	J:60000
1918	MGI:2139270	SNPH	syntaphilin	2	NA	cytoplasmic microtubule	NA	NA	IBA	PTN000416215	J:265628
1919	MGI:101772	SNTA1	syntrophin, acidic 1	2	NA	cytoskeleton	NA	NA	IEA	KW-0206	J:60000
1920	MGI:101781	SNTB1	syntrophin, basic 1	15	NA	cytoskeleton	NA	NA	IEA	KW-0206	J:60000
1921	MGI:101771	SNTB2	syntrophin, basic 2	8	NA	cytoskeleton	NA	NA	IEA	KW-0206	J:60000
1922	MGI:1918346	SNTG1	syntrophin, gamma 1	1	NA	cytoskeleton	NA	NA	ISO	Q9NSN8	J:164563
1923	MGI:1919541	SNTG2	syntrophin, gamma 2	12	NA	cytoskeleton	NA	NA	IEA	KW-0206	J:60000
1924	MGI:1916400	SNX4	sorting nexin 4	16	NA	cytoplasmic dynein complex	NA	NA	ISO	O95219	J:164563
1925	MGI:1913866	SNX9	sorting nexin 9	17	colocalizes_with	cuticular plate	NA	NA	IDA	NA	J:283192
1926	MGI:1919232	SNX10	sorting nexin 10	6	colocalizes_with	centrosome	NA	NA	ISO	Q9Y5X0	J:164563
1927	MGI:700014	SORBS1	sorbin and SH3 domain containing 1	19	NA	centrosome	NA	NA	ISO	Q9BX66	J:164563
1928	MGI:1924574	SORBS2	sorbin and SH3 domain containing 2	8	NA	cytoskeleton	NA	NA	IEA	KW-0206	J:60000
1929	MGI:700013	SORBS3	sorbin and SH3 domain containing 3	14	NA	cytoskeleton	NA	NA	IEA	KW-0206	J:60000
1930	MGI:1917237	SPACA9	sperm acrosome associated 9	2	NA	ciliary basal body	NA	NA	IDA	NA	J:240319
1931	MGI:2444120	SPAG4	sperm associated antigen 4	2	NA	cytoskeleton	NA	NA	IEA	KW-0206	J:60000
1932	MGI:1927470	SPAG5	sperm associated antigen 5	11	NA	centriolar satellite	NA	NA	ISO	Q96R06	J:164563
1933	MGI:3040687	SPAG6	sperm associated antigen 6	2	NA	axoneme	NA	NA	IBA	PTN002761861	J:265628
1934	MGI:1354388	SPAG6L	sperm associated antigen 6-like	16	NA	axonemal central apparatus	is a part of sperm	NA	IGI	MGI:1913972	J:128369
1935	MGI:3056295	SPAG8	sperm associated antigen 8	4	NA	cytoskeleton	NA	NA	IEA	KW-0206	J:60000
1936	MGI:1918084	SPAG9	sperm associated antigen 9	11	NA	centriolar satellite	NA	NA	ISO	O60271	J:164563
1937	MGI:1913972	SPAG16	sperm associated antigen 16	1	NA	axonemal central apparatus	NA	NA	IBA	PTN001026566	J:265628
1938	MGI:1921612	SPAG17	sperm associated antigen 17	3	NA	axonemal central apparatus	NA	NA	IBA	PTN001095059	J:265628
1939	MGI:1858896	SPAST	spastin	17	NA	centrosome	NA	NA	ISO	Q9UBP0	J:164563
1940	MGI:1916531	SPATA4	spermatogenesis associated 4	8	NA	axoneme	NA	NA	IBA	PTN000282012	J:265628
1941	MGI:1927170	SPATA5	spermatogenesis associated 5	3	NA	cytoskeleton	NA	NA	IEA	KW-0206	J:60000
1942	MGI:3036261	SPATA5L1	spermatogenesis associated 5-like 1	2	NA	spindle	NA	NA	ISO	Q9BVQ7	J:164563
1943	MGI:2144877	SPATA7	spermatogenesis associated 7	12	NA	axoneme	NA	NA	IBA	PTN002308587	J:265628
1944	MGI:1921531	SPATC1	spermatogenesis and centriole associated 1	15	NA	centrosome	NA	NA	IBA	PTN001095633	J:265628
1945	MGI:1923823	SPATC1L	spermatogenesis and centriole associated 1 like	10	NA	centrosome	NA	NA	IBA	PTN001095633	J:265628
1946	MGI:1917635	SPDL1	spindle apparatus coiled-coil protein 1	11	NA	cytoskeleton	NA	NA	IEA	KW-0206	J:60000
1947	MGI:2442356	SPECC1	sperm antigen with calponin homology and coiled-coil domains 1	11	NA	filamentous actin	NA	NA	IBA	PTN001141409	J:265628
1948	MGI:1921642	SPECC1L	sperm antigen with calponin homology and coiled-coil domains 1-like	10	NA	actin cytoskeleton	NA	NA	IDA	NA	J:186807
1949	MGI:3513546	SPEF1	sperm flagellar 1	2	NA	axonemal central apparatus	NA	NA	IDA	NA	J:277764
1950	MGI:2685939	SPEF1L	sperm flagellar 1 like	7	NA	axoneme	NA	NA	IBA	PTN000282012	J:265628
1951	MGI:2443727	SPEF2	sperm flagellar 2	15	NA	cytoskeleton	NA	NA	IEA	KW-0206	J:60000
1952	MGI:1196252	SPICE1	spindle and centriole associated protein 1	16	NA	centriole	NA	NA	IBA	PTN001580569	J:265628
1953	MGI:109242	SPIN1	spindlin 1	13	NA	cytoskeleton	NA	NA	IEA	KW-0206	J:60000
1954	MGI:1915416	SPIRE1	spire type actin nucleation factor 1	18	NA	cytoskeleton	NA	NA	IEA	KW-0206	J:60000
1955	MGI:2446256	SPIRE2	spire type actin nucleation factor 2	8	NA	cytoskeleton	NA	NA	IEA	KW-0206	J:60000
1956	MGI:106544	SPOUT1	SPOUT domain containing methyltransferase 1	2	NA	cytoskeleton	NA	NA	IEA	KW-0206	J:60000
1957	MGI:1920468	SPPL2B	signal peptide peptidase like 2B	10	NA	actin cytoskeleton	NA	NA	ISO	Q8TCT7	J:164563
1958	MGI:1345138	SPRY2	sprouty RTK signaling antagonist 2	14	NA	actin cytoskeleton	NA	NA	ISO	O43597	J:164563
1959	MGI:98385	SPTA1	spectrin alpha, erythrocytic 1	1	NA	cortical actin cytoskeleton	NA	NA	IBA	PTN001566526	J:265628
1960	MGI:98386	SPTAN1	spectrin alpha, non-erythrocytic 1	2	NA	cortical actin cytoskeleton	NA	NA	IBA	PTN001566526	J:265628
1961	MGI:98387	SPTB	spectrin beta, erythrocytic	12	NA	cortical actin cytoskeleton	NA	NA	IBA	PTN001566526	J:265628
1962	MGI:98388	SPTBN1	spectrin beta, non-erythrocytic 1	11	NA	cortical actin cytoskeleton	NA	NA	IBA	PTN001566526	J:265628
1963	MGI:1313261	SPTBN2	spectrin beta, non-erythrocytic 2	19	NA	cortical actin cytoskeleton	NA	NA	IBA	PTN001566526	J:265628
1964	MGI:1890574	SPTBN4	spectrin beta, non-erythrocytic 4	7	NA	actin filament	adjacent to a adherens junction	UniProtKB:Q91ZE6	IDA	NA	J:77228
1965	MGI:2685200	SPTBN5	spectrin beta, non-erythrocytic 5	2	NA	axoneme	NA	NA	ISO	F7HAE6	J:199579
1966	MGI:1344414	SRA1	steroid receptor RNA activator 1	18	NA	microtubule cytoskeleton	NA	NA	ISO	Q9HD15	J:164563
1967	MGI:98397	SRC	Rous sarcoma oncogene	2	NA	actin filament	NA	NA	IDA	NA	J:125001
1968	MGI:1933179	SRCIN1	SRC kinase signaling inhibitor 1	11	NA	actin cytoskeleton	NA	NA	IBA	PTN002733372	J:265628
1969	MGI:102964	SRPRB	signal recognition particle receptor, B subunit	9	NA	cytoplasmic microtubule	NA	NA	ISO	Q9Y5M8	J:164563
1970	MGI:107708	SS18	SS18, nBAF chromatin remodeling complex subunit	18	NA	microtubule cytoskeleton	NA	NA	IDA	NA	J:128355
1971	MGI:2686240	SSH1	slingshot protein phosphatase 1	5	NA	cytoskeleton	NA	NA	IEA	KW-0206	J:60000
1972	MGI:2679255	SSH2	slingshot protein phosphatase 2	11	NA	cytoskeleton	NA	NA	IEA	KW-0206	J:60000
1973	MGI:2683546	SSH3	slingshot protein phosphatase 3	19	NA	cytoskeleton	NA	NA	IEA	KW-0206	J:60000
1974	MGI:1915725	SSNA1	SS nuclear autoantigen 1	2	NA	axoneme	NA	NA	ISO	O43805	J:164563
1975	MGI:2139150	SSX2IP	synovial sarcoma, X 2 interacting protein	3	NA	centriolar satellite	NA	NA	IBA	PTN005308541	J:265628
1976	MGI:1098658	STAG1	stromal antigen 1	9	NA	mitotic spindle pole	NA	NA	ISO	Q8WVM7	J:164563
1977	MGI:1098583	STAG2	stromal antigen 2	X	NA	mitotic spindle pole	NA	NA	ISO	Q8N3U4	J:164563
1978	MGI:3045258	STARD9	START domain containing 9	2	NA	centriole	NA	NA	ISO	Q9P2P6	J:164563
1979	MGI:1352508	STAU2	staufen double-stranded RNA binding protein 2	1	NA	microtubule	NA	NA	IEA	KW-0493	J:60000
1980	MGI:107477	STIL	Scl/Tal1 interrupting locus	4	NA	centriole	NA	NA	IBA	PTN001031679	J:265628
1981	MGI:107476	STIM1	stromal interaction molecule 1	7	NA	cytoskeleton	NA	NA	IEA	KW-0206	J:60000
1982	MGI:2138162	STK17B	serine/threonine kinase 17b (apoptosis-inducing)	1	NA	actin cytoskeleton	NA	NA	ISO	RGD:620457	J:155856
1983	MGI:1920831	STK36	serine/threonine kinase 36	1	NA	cytoskeleton	NA	NA	IEA	KW-0206	J:60000
1984	MGI:1922250	STK38L	serine/threonine kinase 38 like	6	NA	actin cytoskeleton	NA	NA	IDA	NA	J:114112
1985	MGI:1858416	STK39	serine/threonine kinase 39	2	NA	cytoskeleton	NA	NA	ISO	RGD:621643	J:155856
1986	MGI:96739	STMN1	stathmin 1	4	NA	cytoskeleton	NA	NA	IEA	KW-0206	J:60000
1987	MGI:1915581	STN1	STN1, CST complex subunit	19	NA	intermediate filament cytoskeleton	NA	NA	ISO	Q9H668	J:164563
1988	MGI:95403	STOM	stomatin	2	NA	cytoskeleton	NA	NA	ISO	P27105	J:164563
1989	MGI:1913842	STOML2	stomatin (Epb7.2)-like 2	4	colocalizes_with	actin cytoskeleton	NA	NA	ISO	Q9UJZ1	J:164563
1990	MGI:2684909	STOX1	storkhead box 1	10	NA	centrosome	NA	NA	ISO	Q6ZVD7	J:164563
1991	MGI:1921722	STPG3	sperm tail PG rich repeat containing 3	2	NA	cytoskeleton	NA	NA	IBA	PTN001090989	J:265628
1992	MGI:104626	STRBP	spermatid perinuclear RNA binding protein	2	NA	cytoskeleton	NA	NA	IEA	KW-0206	J:60000
1993	MGI:109355	STX1A	syntaxin 1A (brain)	5	NA	actomyosin	NA	NA	ISO	RGD:69430	J:155856
1994	MGI:1930705	STX1B	syntaxin 1B	7	NA	centrosome	NA	NA	ISO	P61266	J:164563
1995	MGI:107363	STXBP1	syntaxin binding protein 1	2	NA	cytoskeleton	NA	NA	ISO	RGD:3785	J:155856
1996	MGI:1916466	SVBP	small vasohibin binding protein	4	NA	cytoskeleton	NA	NA	IEA	KW-0206	J:60000
1997	MGI:2147319	SVIL	supervillin	18	NA	actin cytoskeleton	NA	NA	IBA	PTN001736138	J:265628
1998	MGI:1298390	SWAP70	SWA-70 protein	7	NA	actin cytoskeleton	NA	NA	ISO	Q9UH65	J:164563
[truncated: 306 more rows]

## Sheet: Table S2
Table S2. Differentially expressed cytoskeleton genes in HCM patients.
Gene	logFC	AveExpr	t	P.Value	adj.P.Val	B
CDC42EP4	-1.78049	9.74825	-20.8314	2.98666e-47	5.1278e-43	96.3083
MYH6	-1.86327	11.9558	-16.5036	2.96427e-36	8.48225e-33	71.6076
LRRC49	1.49226	10.4639	12.6519	8.26227e-26	6.75499e-23	48.0132
S100A9	-1.81003	9.09765	-12.5401	1.678e-25	1.2004e-22	47.3171
SORBS2	1.10182	11.3516	11.7622	2.31402e-23	1.0187e-20	42.4757
SORBS1	1.01262	10.0572	11.73	2.83626e-23	1.21739e-20	42.2757
S100A8	-1.71474	8.93221	-11.68	3.89094e-23	1.59056e-20	41.9649
SYNPO2L	1.03287	12.406	11.2083	7.65045e-22	2.18918e-19	39.0374
ARPC3	-1.22853	9.3995	-10.1407	6.12198e-19	1.22219e-16	32.4684
FAM107A	-1.1966	9.57034	-10.1158	7.14483e-19	1.39397e-16	32.3166
MLLT11	1.494	10.2893	9.48753	3.43626e-17	5.08596e-15	28.5127
TUBA1C	-1.06711	11.0209	-9.01173	6.18728e-16	7.75398e-14	25.6753
GJA1	1.09459	10.7448	8.19882	7.73867e-14	6.513e-12	20.9406
MYOT	-1.11247	9.67346	-5.64011	7.61343e-08	1.89993e-06	7.48777

## Sheet: Table S3
Table S3. Differentially expressed cytoskeleton genes in CAD patients.
Gene	logFC	AveExpr	t	P.Value	adj.P.Val	B
KRTAP5-2	1.05787	9.55039	17.5912	8.34e-38	1.06e-34	75.4219
KRT32	1.03666	7.48556	15.4754	1.61e-32	4.61e-30	63.3719
TNNI2	1.02109	9.66246	14.1957	3.14e-29	4.65e-27	55.8651
PDE4D	-1.26802	5.86644	-13.9849	1.11e-28	1.44e-26	54.6158
CSNK1A1	-1.54428	6.99203	-13.7895	3.57e-28	4.22e-26	53.4552
AKAP5	-1.6477	8.88291	-13.7246	5.27e-28	5.89e-26	53.069
TOPORS	-1.04245	8.15444	-13.0153	3.78e-26	2.95e-24	48.8345
AKAP5	-1.46643	7.98617	-12.6596	3.25e-25	2.11e-23	46.7027
ENC1	-1.31946	6.9012	-12.5508	6.28e-25	3.87e-23	46.0498
PDLIM2	-1.17521	7.07599	-12.3457	2.17e-24	1.23e-22	44.8187
ACTBL2	1.88778	9.45442	12.301	2.85e-24	1.59e-22	44.5499
CEP78	-1.04558	10.657	-12.1769	6.05e-24	3.2e-22	43.8041
KIF3A	-1.2375	8.5276	-12.0961	9.87e-24	4.94e-22	43.319
FERMT2	1.02209	7.31544	11.9959	1.81e-23	8.75e-22	42.7166
JMY	-1.06711	7.78669	-11.658	1.41e-22	5.89e-21	40.6863
TNIK	-1.08237	8.35145	-11.3921	7.05e-22	2.64e-20	39.0891
SMAD7	-1.03959	7.5642	-10.733	3.8e-20	1.08e-18	35.1407
ADD3	-1.0507	8.69925	-10.3989	2.84e-19	6.87e-18	33.1483
MYO6	-1.10773	6.92797	-9.91585	5.13e-18	9.88e-17	30.2836
PDE4D	-1.21067	9.70263	-9.73344	1.52e-17	2.68e-16	29.2082
ZBED6	-1.0568	8.15602	-9.53812	4.86e-17	7.74e-16	28.0612
FNTA	-1.13829	8.46381	-9.18072	4e-16	5.44e-15	25.9765
SAP30BP	-1.1275	8.26561	-8.9136	1.91e-15	2.32e-14	24.4318
CDC42SE2	-1.13044	10.6827	-8.55596	1.52e-14	1.59e-13	22.3849
SYNE1	-1.26479	11.4908	-8.21914	1.04e-13	9.59e-13	20.4822
MPRIP	-1.12947	7.55798	-7.3975	1.03e-11	6.84e-11	15.9654
AIF1L	1.09945	8.68022	7.00982	8.33e-11	4.9e-10	13.9072

## Sheet: Table S4
Table S4. Differentially expressed cytoskeleton genes in AD patients.
Gene	logFC	AveExpr	t	P.Value	adj.P.Val	B
NIT2	-1.27545	5.38139	-10.9777	2.34e-21	2.52e-18	37.9143
MKKS	-1.34425	6.33827	-10.7868	7.89e-21	7e-18	36.7241
SMC3	1.50549	6.29731	10.4479	6.77e-20	3.1e-17	34.619
PALLD	1.03519	6.14375	9.75384	5.28e-18	8.73e-16	30.3507
CALM3	-1.08897	7.25921	-9.72106	6.48e-18	1.02e-15	30.1508
TBC1D7	-1.34535	5.47335	-9.65252	9.93e-18	1.33e-15	29.7334
DHCR24	-1.41989	6.6939	-9.60194	1.36e-17	1.64e-15	29.4258
ITPKB	1.27146	6.31623	9.43887	3.73e-17	3.81e-15	28.4373
CDC42	-1.61251	5.36225	-9.28906	9.39e-17	8.23e-15	27.5334
TUBB4B	-1.30946	8.7355	-9.11965	2.65e-16	1.99e-14	26.5164
BCAS2	-1.25896	6.61653	-9.10875	2.84e-16	2.11e-14	26.4512
LATS2	1.37048	5.79178	8.86947	1.22e-15	7.13e-14	25.0256
MTCL1	-1.12307	7.40512	-8.8677	1.23e-15	7.17e-14	25.0152
MPP1	-1.06323	6.91394	-8.73653	2.72e-15	1.37e-13	24.2392
MLLT11	-1.34885	10.4237	-8.53388	9.19e-15	3.71e-13	23.0485
CDK5	-1.25984	6.10298	-8.48174	1.26e-14	4.85e-13	22.7438
DYNC1I1	-1.59697	8.70351	-8.34456	2.84e-14	9.36e-13	21.9457
INA	-1.59791	9.05859	-8.32663	3.16e-14	1.02e-12	21.8417
TUBA4A	-1.42586	9.09466	-8.29626	3.78e-14	1.2e-12	21.6658
SNCA	-1.16669	7.48955	-8.2521	4.91e-14	1.49e-12	21.4106
AMPH	-1.68047	8.10298	-8.1737	7.8e-14	2.2e-12	20.9588
KIFAP3	-1.46471	5.40243	-8.03365	1.77e-13	4.42e-12	20.1561
CDK7	-1.25533	5.00032	-8.01701	1.95e-13	4.76e-12	20.0611
TUBA1B	-1.31663	10.348	-8.01293	2e-13	4.85e-12	20.0378
FHOD3	-1.09586	5.86605	-7.90806	3.69e-13	8.01e-12	19.4413
TXNDC9	-1.07968	5.15715	-7.80718	6.62e-13	1.33e-11	18.8708
AHNAK	1.11154	6.69122	7.71676	1.11e-12	2.1e-11	18.3623
HSPA8	-1.192	8.73864	-7.67749	1.4e-12	2.56e-11	18.1422
PAK1	-1.24405	8.5775	-7.67524	1.41e-12	2.58e-11	18.1296
EPB41L3	-1.41925	6.6896	-7.57649	2.49e-12	4.16e-11	17.5787
TAGLN3	-1.20794	8.23332	-7.55592	2.8e-12	4.59e-11	17.4643
LRRC49	-1.04712	7.53613	-7.47003	4.55e-12	7.02e-11	16.9886
PCP4	-1.35054	7.81779	-7.45368	5e-12	7.59e-11	16.8983
MAP1LC3B	-1.04662	7.22068	-7.44027	5.39e-12	8.1e-11	16.8243
REEP1	-1.3044	8.3363	-7.41915	6.07e-12	9.02e-11	16.7079
NME7	-1.08067	7.59287	-7.39999	6.77e-12	9.88e-11	16.6025
KIFBP	-1.1867	5.87141	-7.31424	1.1e-11	1.51e-10	16.1323
RAB11A	-1.06073	6.4341	-7.29981	1.19e-11	1.62e-10	16.0535
CCT4	-1.25507	7.84276	-7.29858	1.2e-11	1.62e-10	16.0468
TUBA1C	-1.1426	10.2476	-7.277	1.35e-11	1.81e-10	15.929
PSMA1	-1.05488	8.23139	-7.2381	1.68e-11	2.19e-10	15.7171
RELL1	1.0575	7.13426	7.10206	3.58e-11	4.27e-10	14.9809
CCDC113	-1.09241	5.8892	-6.96247	7.71e-11	8.31e-10	14.233
PVALB	-1.23186	4.7327	-6.91917	9.77e-11	1.03e-09	14.0026
HSPA1A	1.02939	10.424	6.91307	1.01e-10	1.06e-09	13.9702
ACTR10	-1.06582	8.41385	-6.90728	1.04e-10	1.08e-09	13.9395
MAP2K1	-1.17846	7.1695	-6.86542	1.31e-10	1.33e-09	13.7177
TM9SF2	-1.16347	6.27446	-6.8581	1.36e-10	1.38e-09	13.679
SLC25A5	-1.06286	8.6374	-6.84963	1.43e-10	1.43e-09	13.6342
MAP7D2	-1.26535	8.26325	-6.84077	1.5e-10	1.49e-09	13.5875
CALB1	-1.33756	5.62194	-6.82572	1.62e-10	1.6e-09	13.5081
BEX4	-1.30608	7.68397	-6.77656	2.12e-10	2.02e-09	13.2494
CCT7	-1.00765	7.05814	-6.74857	2.46e-10	2.3e-09	13.1026
GAPDH	-1.03415	9.56788	-6.73601	2.64e-10	2.44e-09	13.0368
ANLN	1.12368	5.30894	6.64736	4.24e-10	3.69e-09	12.5746
SNAP25	-1.07996	8.87833	-6.56115	6.71e-10	5.49e-09	12.1284
SLF1	-1.0326	4.87553	-6.53487	7.72e-10	6.21e-09	11.9931
DNM3	-1.02141	8.17577	-6.45629	1.17e-09	8.96e-09	11.5903
KLF4	1.03909	4.42854	6.15572	5.57e-09	3.6e-08	10.0766
NEFL	-1.33186	8.73484	-6.13944	6.05e-09	3.89e-08	9.99589
PGM5	-1.25717	5.85715	-6.05446	9.33e-09	5.73e-08	9.57666
ERC2	-1.14571	7.81952	-5.71383	5.1e-08	2.64e-07	7.93396
SYNJ1	-1.03751	8.62518	-5.69104	5.7e-08	2.92e-07	7.82625
ENC1	-1.07552	8.67594	-5.0179	1.35e-06	5.17e-06	4.78073
NEFM	-1.07744	10.1706	-4.84818	2.88e-06	1.03e-05	4.05641
FGF13	-1.06141	7.57496	-4.82769	3.15e-06	1.12e-05	3.97025

## Sheet: Table S5
Table S5. Differentially expressed cytoskeleton genes in IDCM patients.
Gene	logFC	AveExpr	t	P.Value	adj.P.Val	B
MNS1	1.08167	4.28349	16.7463	3.64445e-41	6.05668e-38	82.8922
MYH6	-1.74416	10.2437	-13.581	6.20014e-31	2.01599e-28	59.6153
PLEKHH2	1.04063	5.38894	12.9908	4.94744e-29	1.07245e-26	55.2869
MYOT	-1.0272	7.31865	-9.74285	6.97266e-19	2.50697e-17	32.2109
S100A8	-1.04766	7.00442	-7.70766	4.33018e-13	5.6466e-12	19.0868
NEB	1.2048	5.738	6.77528	1.11528e-10	9.69835e-10	13.6509

## Sheet: Table S6
Table S6. Differentially expressed cytoskeleton genes in T2DM patients.
Gene	Ensembl ID	baseMean	log2FoldChange	lfcSE	stat	pvalue	padj
WAS	ENSG00000015285	4.47676	1.6931	0.456971	3.70505	0.000211351	0.00719339
EHD2	ENSG00000024422	55.0691	1.01334	0.286201	3.54064	0.000399151	0.0107346
VIM	ENSG00000026025	1129.99	1.08029	0.272996	3.95717	7.5844e-05	0.00367191
CAPG	ENSG00000042493	90.3814	1.4002	0.350725	3.99231	6.54338e-05	0.00334383
ARHGAP6	ENSG00000047648	13.9386	1.29851	0.448395	2.89591	0.00378062	0.0417158
NTN1	ENSG00000065320	70.6017	-1.03372	0.263637	-3.92099	8.81847e-05	0.00403067
KCNAB2	ENSG00000069424	110.256	1.65829	0.199466	8.31363	9.28164e-17	5.32418e-13
ALPK1	ENSG00000073331	55.3348	1.15605	0.331593	3.48637	0.000489625	0.0122915
MYBPC2	ENSG00000086967	3.52701	1.93142	0.616342	3.13368	0.00172631	0.026385
CYTH4	ENSG00000100055	18.8871	1.37112	0.375106	3.65528	0.000256897	0.00808573
CORO1A	ENSG00000102879	6.30335	1.50592	0.526816	2.85854	0.00425595	0.0443675
PYCARD	ENSG00000103490	14.0239	1.0349	0.308599	3.35356	0.000797803	0.0165391
AKNA	ENSG00000106948	26.9734	1.14738	0.30509	3.7608	0.000169371	0.00628838
ODAM	ENSG00000109205	4.76112	2.45307	0.76393	3.21112	0.00132218	0.0225557
GLI1	ENSG00000111087	10.1634	2.64598	0.523076	5.05849	4.22596e-07	0.000111454
TRPV4	ENSG00000111199	5.49362	1.83192	0.582448	3.14521	0.00165965	0.0258191
DPYSL3	ENSG00000113657	476.815	1.12508	0.260639	4.31661	1.58443e-05	0.00135557
MLPH	ENSG00000115648	106.381	1.31986	0.324793	4.06368	4.83047e-05	0.00276397
LDB3	ENSG00000122367	8.77157	1.46391	0.397656	3.68135	0.000232	0.00768145
CIT	ENSG00000122966	164.508	1.06436	0.335654	3.171	0.00151917	0.0245302
KRT17	ENSG00000128422	5.94181	3.0887	0.84436	3.65803	0.000254158	0.00805258
SMO	ENSG00000128602	15.4477	1.18765	0.404288	2.93763	0.0033073	0.0384623
SGO1	ENSG00000129810	13.1808	1.07451	0.364828	2.94524	0.00322701	0.037874
MYH11	ENSG00000133392	44.2663	1.44513	0.318619	4.53562	5.74351e-06	0.000676852
DOCK2	ENSG00000134516	21.7003	1.57586	0.452519	3.48243	0.000496886	0.0123522
LCP1	ENSG00000136167	154.383	1.21829	0.317934	3.83189	0.000127162	0.00513702
GYPC	ENSG00000136732	34.9766	1.08871	0.323439	3.36603	0.000762574	0.0161348
ALDOB	ENSG00000136872	879.243	2.96951	0.387851	7.65632	1.91332e-14	4.3901e-11
CENPE	ENSG00000138778	17.6218	1.15208	0.369349	3.11921	0.00181335	0.0271234
PARVG	ENSG00000138964	21.3131	1.941	0.36456	5.32424	1.01378e-07	3.52442e-05
GAS2L3	ENSG00000139354	9.24958	1.44758	0.514745	2.81224	0.00491985	0.0488261
BRCA2	ENSG00000139618	27.3126	1.07311	0.313304	3.42516	0.000614438	0.0140842
MYO1F	ENSG00000142347	17.5258	1.05538	0.367153	2.8745	0.00404666	0.0433274
CRHBP	ENSG00000145708	53.1827	1.32026	0.318311	4.1477	3.35827e-05	0.00222062
FGD2	ENSG00000146192	13.4626	1.15913	0.393347	2.94684	0.00321035	0.0377395
FERMT3	ENSG00000149781	9.29072	1.34206	0.451797	2.9705	0.00297316	0.0360988
FRMD4A	ENSG00000151474	74.0088	1.10368	0.228085	4.8389	1.30562e-06	0.000243556
PDLIM3	ENSG00000154553	71.6856	1.04984	0.342462	3.06556	0.00217262	0.0303191
MMP14	ENSG00000157227	13.3232	1.18614	0.381259	3.11113	0.00186376	0.0276789
RADIL	ENSG00000157927	4.58399	2.08423	0.57127	3.64842	0.000263862	0.00824265
GBP2	ENSG00000162645	103.029	1.05965	0.3251	3.25947	0.00111622	0.0203371
LMOD1	ENSG00000163431	47.5638	1.03568	0.349597	2.9625	0.0030515	0.0365623
SLC18A2	ENSG00000165646	179.587	1.05341	0.230382	4.57245	4.82049e-06	0.000621383
MYO1A	ENSG00000166866	4.61494	2.24762	0.747424	3.00716	0.00263699	0.0341293
INPP5D	ENSG00000168918	64.1802	1.27458	0.228908	5.56807	2.57571e-08	1.34318e-05
ENC1	ENSG00000171617	102.446	1.11083	0.355456	3.12508	0.00177756	0.0267625
SAA1	ENSG00000173432	70.1844	4.53597	0.628108	7.22164	5.1366e-13	8.41852e-10
HSPB7	ENSG00000173641	3.81242	2.79132	0.714987	3.90401	9.46104e-05	0.00422341
MARCKSL1	ENSG00000175130	101.207	1.03394	0.245447	4.21249	2.52569e-05	0.00184126
ODF3B	ENSG00000177989	7.39211	1.6493	0.474571	3.47536	0.000510176	0.0124891
AURKB	ENSG00000178999	3.69378	2.04	0.717668	2.84254	0.00447559	0.0459474
HCLS1	ENSG00000180353	130.324	1.0248	0.270223	3.79244	0.000149177	0.00576241
FES	ENSG00000182511	28.6071	1.62409	0.34497	4.70792	2.50252e-06	0.000380267
HOXB4	ENSG00000182742	16.3667	1.55591	0.484853	3.20904	0.00133181	0.0226694
CLDN5	ENSG00000184113	8.61529	1.22767	0.374658	3.27679	0.00104996	0.0196277
RASSF10	ENSG00000189431	2.92086	-1.54761	0.493327	-3.13708	0.00170641	0.0262424
